# Supplementary material for: Cyanobacterial symbionts diverged in the late Cretaceous towards lineage-specific nitrogen fixation factories in single-celled phytoplankton
Source: Nat Commun. 2016 Mar 22;7:11071. doi: 10.1038/ncomms11071 (PMC4804200; doi:10.1038/ncomms11071)
Supplement: Supplementary Data 1 — Detailed list of genes expressed in UCYN-A1. [file ncomms11071-s2.xlsx]

## Sheet: Hoja1
Supplementary Dataset 1. Detailed list of genes expressed in UCYN-A1.
		SURFACE (TARA_078)										SURFACE (TARA_076)
		0.2-3 micrometer size fraction					0.8-inf micrometer size fraction					0.2-3 micrometer size fraction					0.8-inf micrometer size fraction
UCYN-A1 locus ID	protein-coding gene function	expression level (max gene coverage)	recA normalized	gyrB normalized	metagenome normalized		expression level (max gene coverage)	recA normalized	gyrB normalized	metagenome normalized		expression level (max gene coverage)	recA normalized	gyrB normalized	metagenome normalized		expression level (max gene coverage)	gyrB normalized	metagenome normalized
UCYN_RS00030	magnesium chelatase	7	0.777778	0.583333	0.579089		28	2	1.12	4.78721		3	3	1.5	0.702152		16	2.28571	8.81495
UCYN_RS00035	glyoxalase I	3	0.333333	0.25	0.308608		0	0	0	0		1	1	0.5	0.267486		0	0	0
UCYN_RS00040	ubiquinone/menaquinone biosynthesis methyltransferase	2	0.222222	0.166667	0.167801		2	0.142857	0.08	0.309685		0	0	0	0		0	0	0
UCYN_RS00045	membrane protein	4	0.444444	0.333333	0.307272		4	0.285714	0.16	0.663164		6	6	3	1.44031		0	0	0
UCYN_RS00050	transcriptional regulator	2	0.222222	0.166667	0.187777		1	0.0714286	0.04	0.151975		0	0	0	0		0	0	0
UCYN_RS00055	monothiol glutaredoxin	6	0.666667	0.5	0.55453		11	0.785714	0.44	1.8237		5	5	2.5	1.46282		0	0	0
UCYN_RS00060	hypothetical protein	4	0.444444	0.333333	0.41876		14	1	0.56	2.76851		4	4	2	1.17025		5	0.714286	5.11582
UCYN_RS00065	hypothetical protein	2	0.222222	0.166667	0.153636		4	0.285714	0.16	0.581002		2	2	1	0.367138		1	0.142857	0.477477
UCYN_RS00070	exoribonuclease II	1	0.111111	0.0833333	0.0695881		2	0.142857	0.08	0.256458		2	2	1	0.398384		0	0	0
UCYN_RS00075	1-deoxy-D-xylulose 5-phosphate reductoisomerase	3	0.333333	0.25	0.251701		8	0.571429	0.32	1.15181		1	1	0.5	0.228342		3	0.428571	1.79054
UCYN_RS00080	hypothetical protein	1	0.111111	0.0833333	0.0977683		0	0	0	0		0	0	0	0		0	0	0
UCYN_RS00085	asparaginyl-tRNA synthetase	2	0.222222	0.166667	0.160952		3	0.214286	0.12	0.473461		3	3	1.5	0.624135		0	0	0
UCYN_RS00090	photosystem reaction center subunit H	18	2	1.5	1.638		16	1.14286	0.64	2.2639		6	6	3	1.04022		3	0.428571	1.6528
UCYN_RS00095	glyceraldehyde-3-phosphate dehydrogenase	2	0.222222	0.166667	0.175259		2	0.142857	0.08	0.287953		2	2	1	0.604001		3	0.428571	1.95331
UCYN_RS00100	phosphoglycerate kinase	2	0.222222	0.166667	0.1727		5	0.357143	0.2	0.789101		0	0	0	0		1	0.142857	0.511582
UCYN_RS00105	leucyl-tRNA synthetase	5	0.555556	0.416667	0.451526		45	3.21429	1.8	6.20671		1	1	0.5	0.164246		2	0.285714	0.954953
UCYN_RS00110	DEAD/DEAH box helicase	2	0.222222	0.166667	0.160952		10	0.714286	0.4	1.39096		3	3	1.5	0.540117		3	0.428571	1.6528
UCYN_RS00115	excinuclease ABC subunit C	4	0.444444	0.333333	0.335602		6	0.428571	0.24	0.903485		0	0	0	0		0	0	0
UCYN_RS00120	UDP-N-acetylmuramyl peptide synthase	3	0.333333	0.25	0.219073		9	0.642857	0.36	1.36778		2	2	1	0.445811		6	0.857143	3.90663
UCYN_RS00125	HNH endonuclease	1	0.111111	0.0833333	0.0938886		9	0.642857	0.36	1.42038		1	1	0.5	0.283698		0	0	0
UCYN_RS00130	ribonuclease J	5	0.555556	0.416667	0.473199		67	4.78571	2.68	9.64642		4	4	2	1.13479		8	1.14286	3.81981
UCYN_RS00135	dihydrodipicolinate synthase	3	0.333333	0.25	0.293305		24	1.71429	0.96	3.45543		1	1	0.5	0.158678		4	0.571429	2.38738
UCYN_RS00140	aspartate-semialdehyde dehydrogenase	3	0.333333	0.25	0.286209		3	0.214286	0.12	0.447636		0	0	0	0		0	0	0
UCYN_RS00145	elongation factor P	21	2.33333	1.75	2.01975		8	0.571429	0.32	1.19369		10	10	5	3.12067		6	0.857143	5.37161
UCYN_RS00150	acetyl-CoA carboxylase	12	1.33333	1	0.965712		0	0	0	0		8	8	4	2.02422		1	0.142857	0.550934
UCYN_RS00155	sugar ABC transporter ATP-binding protein	3	0.333333	0.25	0.266841		9	0.642857	0.36	1.20097		2	2	1	0.720156		4	0.571429	1.79054
UCYN_RS00160	ribonuclease E	17	1.88889	1.41667	1.41626		11	0.785714	0.44	1.59776		5	5	2.5	1.26514		6	0.857143	4.29729
UCYN_RS00165	aspartyl/glutamyl-tRNA amidotransferase subunit C	2	0.222222	0.166667	0.254408		0	0	0	0		1	1	0.5	0.283698		0	0	0
UCYN_RS00170	phosphoribulokinase	6	0.666667	0.5	0.537726		3	0.214286	0.12	0.439642		1	1	0.5	0.18724		0	0	0
UCYN_RS00175	lactose ABC transporter permease	0	0	0	0		4	0.285714	0.16	0.63741		0	0	0	0		0	0	0
UCYN_RS00180	isoleucyl-tRNA synthetase	4	0.444444	0.333333	0.30928		67	4.78571	2.68	9.39907		1	1	0.5	0.158678		11	1.57143	6.5653
UCYN_RS00185	DNA repair protein RecO	4	0.444444	0.333333	0.363999		4	0.285714	0.16	0.59147		1	1	0.5	0.267486		1	0.142857	0.596846
UCYN_RS00195	hypothetical protein	1	0.111111	0.0833333	0.0704165		19	1.35714	0.76	3.11853		0	0	0	0		1	0.142857	0.716215
UCYN_RS00200	primosomal protein	5	0.555556	0.416667	0.473199		15	1.07143	0.6	2.39029		1	1	0.5	0.217721		2	0.285714	1.10187
UCYN_RS00205	LuxR family transcriptional regulator	1	0.111111	0.0833333	0.0712649		4	0.285714	0.16	0.643659		0	0	0	0		0	0	0
UCYN_RS00210	serine hydroxymethyltransferase	3	0.333333	0.25	0.244758		5	0.357143	0.2	0.846047		1	1	0.5	0.260056		1	0.142857	0.421303
UCYN_RS00220	transcription-repair coupling factor	6	0.666667	0.5	0.476375		6	0.428571	0.24	0.994746		2	2	1	0.353284		0	0	0
UCYN_RS00225	NADH dehydrogenase subunit J	79	8.77778	6.58333	7.02682		29	2.07143	1.16	4.24987		23	23	11.5	3.84512		4	0.571429	2.60442
UCYN_RS00230	NADH dehydrogenase subunit B	144	16	12	13.6281		27	1.92857	1.08	3.72403		31	31	15.5	7.25557		8	1.14286	4.40748
UCYN_RS00235	NADPH-quinone oxidoreductase	135	15	11.25	12.8794		18	1.28571	0.72	2.59157		34	34	17	5.68408		6	0.857143	3.58107
UCYN_RS00250	cytochrome c biogenesis factor	6	0.666667	0.5	0.601524		9	0.642857	0.36	1.52288		4	4	2	0.913368		2	0.285714	0.954953
UCYN_RS00255	bacterioferritin	71	7.88889	5.91667	5.75293		267	19.0714	10.68	45.6495		32	32	16	6.65744		62	8.85714	40.3685
UCYN_RS00260	tyrosyl-tRNA synthetase	6	0.666667	0.5	0.5297		35	2.5	1.4	4.99535		1	1	0.5	0.212773		7	1	4.55773
UCYN_RS00265	haloacid dehalogenase	0	0	0	0		1	0.0714286	0.04	0.167483		0	0	0	0		0	0	0
UCYN_RS00270	tetratricopeptide repeat protein, partial	1	0.111111	0.0833333	0.0961786		0	0	0	0		0	0	0	0		2	0.285714	1.43243
UCYN_RS00275	hypothetical protein	15	1.66667	1.25	1.33421		10	0.714286	0.4	1.62508		5	5	2.5	1.51		0	0	0
UCYN_RS00280	CTP synthase	6	0.666667	0.5	0.596469		6	0.428571	0.24	0.879284		2	2	1	0.445811		1	0.142857	0.550934
UCYN_RS00285	hypothetical protein	0	0	0	0		3	0.214286	0.12	0.529461		2	2	1	0.520112		0	0	0
UCYN_RS00290	N-acetylglucosamine-1-phosphate uridyltransferase	3	0.333333	0.25	0.238187		7	0.5	0.28	0.934091		1	1	0.5	0.228342		3	0.428571	1.26391
UCYN_RS00295	guanosine-3\'-5\'--bis(diphosphate) 3\'- pyrophosphohydrolase	4	0.444444	0.333333	0.276724		8	0.571429	0.32	1.11277		2	2	1	0.367138		1	0.142857	0.550934
UCYN_RS00300	hypothetical protein	1	0.111111	0.0833333	0.076818		0	0	0	0		0	0	0	0		0	0	0
UCYN_RS00305	2Fe-2S ferredoxin	2	0.222222	0.166667	0.18928		18	1.28571	0.72	2.59157		1	1	0.5	0.191062		0	0	0
UCYN_RS00310	hydrogenase	28	3.11111	2.33333	2.60818		5	0.357143	0.2	0.689635		16	16	8	4.99308		4	0.571429	1.90991
UCYN_RS00315	cytochrome-c3 hydrogenase	54	6	4.5	4.56299		45	3.21429	1.8	6.31281		16	16	8	4.27978		21	3	9.40032
UCYN_RS00320	Fe-S oxidoreductase	8	0.888889	0.666667	0.602801		2	0.142857	0.08	0.287953		1	1	0.5	0.176642		2	0.285714	0.842606
UCYN_RS00325	16S rRNA processing protein RimM	4	0.444444	0.333333	0.345401		0	0	0	0		0	0	0	0		0	0	0
UCYN_RS00330	anti-sigma F factor antagonist	2	0.222222	0.166667	0.211249		4	0.285714	0.16	0.631281		0	0	0	0		0	0	0
UCYN_RS00335	Mini-ribonuclease 3	21	2.33333	1.75	2.4597		3	0.214286	0.12	0.473461		5	5	2.5	1.06387		1	0.142857	0.511582
UCYN_RS00340	hypothetical protein, partial	5	0.555556	0.416667	0.50127		10	0.714286	0.4	1.60915		1	1	0.5	0.173371		0	0	0
UCYN_RS00345	phosphoglyceromutase	3	0.333333	0.25	0.238187		10	0.714286	0.4	1.60915		2	2	1	0.506055		2	0.285714	1.10187
UCYN_RS00350	preprotein translocase subunit SecG	0	0	0	0		0	0	0	0		0	0	0	0		2	0.285714	1.02316
UCYN_RS00355	ribonuclease H	2	0.222222	0.166667	0.15464		2	0.142857	0.08	0.306791		1	1	0.5	0.260056		0	0	0
UCYN_RS00360	radical SAM protein	4	0.444444	0.333333	0.372597		2	0.142857	0.08	0.31564		2	2	1	0.480104		1	0.142857	0.550934
UCYN_RS00365	elongation factor 4	7	0.777778	0.583333	0.652046		7	0.5	0.28	0.999071		2	2	1	0.407044		1	0.142857	0.511582
UCYN_RS00370	molybdenum ABC transporter substrate-binding protein	3	0.333333	0.25	0.283919		9	0.642857	0.36	1.38056		1	1	0.5	0.161414		1	0.142857	0.477477
UCYN_RS00380	hypothetical protein	2	0.222222	0.166667	0.186299		1	0.0714286	0.04	0.154843		0	0	0	0		0	0	0
UCYN_RS00385	hypothetical protein	1	0.111111	0.0833333	0.080476		0	0	0	0		1	1	0.5	0.195042		1	0.142857	0.477477
UCYN_RS00395	farnesyl-diphosphate synthase	8	0.888889	0.666667	0.733641		7	0.5	0.28	1.01675		4	4	2	0.706568		2	0.285714	1.30221
UCYN_RS00400	membrane protein	6	0.666667	0.5	0.62263		11	0.785714	0.44	1.84231		4	4	2	0.936202		0	0	0
UCYN_RS00405	RNA polymerase sigma factor RpoD	28	3.11111	2.33333	2.1098		59	4.21429	2.36	8.06988		5	5	2.5	0.900194		25	3.57143	9.94743
UCYN_RS00410	hypothetical protein	3	0.333333	0.25	0.257173		17	1.21429	0.68	3.00028		1	1	0.5	0.208045		7	1	3.34234
UCYN_RS00415	hypothetical protein	1	0.111111	0.0833333	0.11056		0	0	0	0		0	0	0	0		0	0	0
UCYN_RS00425	ferredoxin	5	0.555556	0.416667	0.492915		0	0	0	0		0	0	0	0		0	0	0
UCYN_RS00430	glycosyltransferase	2	0.222222	0.166667	0.17397		4	0.285714	0.16	0.556383		1	1	0.5	0.167179		0	0	0
UCYN_RS00435	sodium:proline symporter	3	0.333333	0.25	0.262888		18	1.28571	0.72	3.07749		0	0	0	0		2	0.285714	0.954953
UCYN_RS00440	50S ribosomal protein L27	47	5.22222	3.91667	5.29532		29	2.07143	1.16	4.66653		10	10	5	2.08045		5	0.714286	5.11582
UCYN_RS00445	50S ribosomal protein L21	110	12.2222	9.16667	11.7234		51	3.64286	2.04	7.97218		24	24	12	7.02152		5	0.714286	2.23817
UCYN_RS00450	hypothetical protein	1	0.111111	0.0833333	0.0758331		35	2.5	1.4	5.63202		2	2	1	0.367138		5	0.714286	4.47634
UCYN_RS00455	HrcA family transcriptional regulator	3	0.333333	0.25	0.255323		1	0.0714286	0.04	0.154843		2	2	1	0.367138		0	0	0
UCYN_RS00465	C4-dicarboxylate ABC transporter	1	0.111111	0.0833333	0.0938886		6	0.428571	0.24	0.827562		3	3	1.5	0.63832		1	0.142857	0.421303
UCYN_RS00470	hypothetical protein	1	0.111111	0.0833333	0.102869		2	0.142857	0.08	0.31564		1	1	0.5	0.191062		0	0	0
UCYN_RS00475	hypothetical protein	5	0.555556	0.416667	0.488842		28	2	1.12	4.88907		1	1	0.5	0.208045		1	0.142857	0.596846
UCYN_RS00480	peptidase S16	4	0.444444	0.333333	0.41876		8	0.571429	0.32	1.17238		3	3	1.5	0.379541		1	0.142857	0.477477
UCYN_RS00485	organic solvent ABC transporter substrate-binding protein, partial	3	0.333333	0.25	0.262888		8	0.571429	0.32	1.30006		0	0	0	0		1	0.142857	0.651104
UCYN_RS00490	15-cis-phytoene desaturase	11	1.22222	0.916667	1.001		21	1.5	0.84	3.2213		3	3	1.5	0.484243		7	1	4.17792
UCYN_RS00495	phytoene synthase	9	1	0.75	0.917842		4	0.285714	0.16	0.59147		3	3	1.5	0.540117		0	0	0
UCYN_RS00500	hypothetical protein	6	0.666667	0.5	0.541831		13	0.928571	0.52	2.13373		1	1	0.5	0.234051		1	0.142857	0.895268
UCYN_RS00505	GTP-binding protein YchF	6	0.666667	0.5	0.525776		13	0.928571	0.52	1.92228		2	2	1	0.360078		1	0.142857	0.511582
UCYN_RS00510	cytochrome B6	2	0.222222	0.166667	0.205739		3	0.214286	0.12	0.62329		0	0	0	0		0	0	0
UCYN_RS00515	phosphate acyltransferase	20	2.22222	1.66667	2.17064		7	0.5	0.28	0.981993		5	5	2.5	0.731408		0	0	0
UCYN_RS00520	3-oxoacyl-ACP synthase	5	0.555556	0.416667	0.438147		5	0.357143	0.2	0.746059		2	2	1	0.374481		3	0.428571	1.79054
UCYN_RS00525	malonyl CoA-ACP transacylase	6	0.666667	0.5	0.457934		5	0.357143	0.2	0.732737		0	0	0	0		3	0.428571	2.68581
UCYN_RS00530	hydrogenase formation protein HypD	2	0.222222	0.166667	0.144268		9	0.642857	0.36	1.49212		0	0	0	0		1	0.142857	0.651104
UCYN_RS00535	cysteine desufuration protein SufE	8	0.888889	0.666667	0.769429		3	0.214286	0.12	0.593252		3	3	1.5	0.702152		1	0.142857	0.511582
UCYN_RS00540	peptidase S13	3	0.333333	0.25	0.239797		0	0	0	0		1	1	0.5	0.176642		1	0.142857	0.895268
UCYN_RS00545	peptidase M22	6	0.666667	0.5	0.492915		17	1.21429	0.68	2.55987		2	2	1	0.407044		10	1.42857	7.16215
UCYN_RS00550	membrane protein	2	0.222222	0.166667	0.160952		7	0.5	0.28	1.00783		0	0	0	0		7	1	4.55773
UCYN_RS00555	small GTP-binding protein domain protein	1	0.111111	0.0833333	0.0810272		1	0.0714286	0.04	0.164133		0	0	0	0		0	0	0
UCYN_RS00560	lipid-A-disaccharide synthase	1	0.111111	0.0833333	0.0793958		7	0.5	0.28	1.04448		1	1	0.5	0.199192		1	0.142857	0.550934
UCYN_RS00565	UDP-N-acetylglucosamine acyltransferase	4	0.444444	0.333333	0.369687		14	1	0.56	1.88349		0	0	0	0		0	0	0
UCYN_RS00570	polymerase	2	0.222222	0.166667	0.165454		4	0.285714	0.16	0.676837		0	0	0	0		0	0	0
UCYN_RS00575	lytic murein transglycosylase	1	0.111111	0.0833333	0.0938886		0	0	0	0		1	1	0.5	0.302001		1	0.142857	0.596846
UCYN_RS00580	hypothetical protein	4	0.444444	0.333333	0.369687		2	0.142857	0.08	0.381705		1	1	0.5	0.208045		0	0	0
UCYN_RS00585	phospho-N-acetylmuramoyl-pentapeptide-transferase	6	0.666667	0.5	0.5297		3	0.214286	0.12	0.428173		1	1	0.5	0.212773		0	0	0
UCYN_RS00590	hemolysin	1	0.111111	0.0833333	0.0851077		3	0.214286	0.12	0.502448		0	0	0	0		0	0	0
UCYN_RS00595	DNA polymerase III subunit beta	9	1	0.75	0.611895		4	0.285714	0.16	0.6079		0	0	0	0		1	0.142857	0.651104
UCYN_RS00600	2-succinyl-5-enolpyruvyl-6-hydroxy-3-cyclohexene-1-carboxylate synthase	3	0.333333	0.25	0.257173		12	0.857143	0.48	1.9696		2	2	1	0.567395		3	0.428571	2.68581
UCYN_RS00605	F0F1 ATP synthase subunit gamma	201	22.3333	16.75	16.1757		74	5.28571	2.96	12.6519		59	59	29.5	14.9286		38	5.42857	20.9355
UCYN_RS00610	F0F1 ATP synthase subunit alpha	602	66.8889	50.1667	50.5081		153	10.9286	6.12	20.927		140	140	70	24.7299		38	5.42857	20.9355
UCYN_RS00615	F0F1 ATP synthase subunit delta	347	38.5556	28.9167	35.3879		43	3.07143	1.72	7.12901		81	81	40.5	24.4621		23	3.28571	10.2956
UCYN_RS00620	F0F1 ATP synthase subunit B	429	47.6667	35.75	44.1309		88	6.28571	3.52	13.3738		80	80	40	18.2674		17	2.42857	8.1171
UCYN_RS00625	F0F1 ATP synthase subunit B\'	300	33.3333	25	30.0762		38	2.71429	1.52	6.42995		83	83	41.5	24.2827		17	2.42857	10.1464
UCYN_RS00630	F0F1 ATP synthase subunit C	172	19.1111	14.3333	17.6935		10	0.714286	0.4	1.56317		31	31	15.5	11.1624		3	0.428571	1.53475
UCYN_RS00635	ATP synthase F0F1 subunit A	991	110.111	82.5833	75.6355		538	38.4286	21.52	89.1955		182	182	91	54.9641		159	22.7143	103.526
UCYN_RS00640	ATP synthase subunit I	1382	153.556	115.167	111.218		171	12.2143	6.84	27.5164		285	285	142.5	76.2336		64	9.14286	38.1981
UCYN_RS00655	metallophosphatase	7	0.777778	0.583333	0.608895		1	0.0714286	0.04	0.160915		0	0	0	0		0	0	0
UCYN_RS00660	ATPase AAA	3	0.333333	0.25	0.236599		4	0.285714	0.16	0.570898		1	1	0.5	0.156034		1	0.142857	0.447634
UCYN_RS00665	thioredoxin	21	2.33333	1.75	1.97166		4	0.285714	0.16	0.76341		6	6	3	1.27664		0	0	0
UCYN_RS00670	dihydroorotase	6	0.666667	0.5	0.496362		13	0.928571	0.52	1.80825		2	2	1	0.328492		0	0	0
UCYN_RS00675	hypothetical protein	5	0.555556	0.416667	0.441417		28	2	1.12	4.21626		0	0	0	0		11	1.57143	5.6274
UCYN_RS00680	aspartate aminotransferase	3	0.333333	0.25	0.239797		5	0.357143	0.2	0.732737		0	0	0	0		1	0.142857	0.550934
UCYN_RS00685	NAD(P)H-quinone oxidoreductase subunit D4	3	0.333333	0.25	0.248181		12	0.857143	0.48	1.9501		0	0	0	0		4	0.571429	2.04633
UCYN_RS00690	oxidoreductase	1	0.111111	0.0833333	0.0876294		4	0.285714	0.16	0.542589		1	1	0.5	0.191062		2	0.285714	1.10187
UCYN_RS00695	cobalt-precorrin-6A synthase	3	0.333333	0.25	0.248181		0	0	0	0		1	1	0.5	0.275354		0	0	0
UCYN_RS00700	hypothetical protein, partial	2	0.222222	0.166667	0.184843		0	0	0	0		1	1	0.5	0.217721		0	0	0
UCYN_RS00710	3,4-dihydroxy-2-butanone 4-phosphate synthase	12	1.33333	1	0.927841		5	0.357143	0.2	0.732737		3	3	1.5	0.668716		2	0.285714	1.10187
UCYN_RS00715	metallophosphoesterase	2	0.222222	0.166667	0.146049		5	0.357143	0.2	0.796762		2	2	1	0.506055		4	0.571429	2.86486
UCYN_RS00720	tetratricopeptide TPR_2	2	0.222222	0.166667	0.162054		1	0.0714286	0.04	0.140285		0	0	0	0		0	0	0
UCYN_RS00725	glycosyl transferase	2	0.222222	0.166667	0.145153		2	0.142857	0.08	0.334965		0	0	0	0		0	0	0
UCYN_RS00730	hypothetical protein	2	0.222222	0.166667	0.23196		0	0	0	0		1	1	0.5	0.183569		0	0	0
UCYN_RS00735	DNA-binding protein	13	1.44444	1.08333	1.46466		3	0.214286	0.12	0.502448		1	1	0.5	0.283698		0	0	0
UCYN_RS00745	hypothetical protein	4	0.444444	0.333333	0.345401		10	0.714286	0.4	1.60915		1	1	0.5	0.212773		3	0.428571	1.43243
UCYN_RS00750	hypothetical protein	3	0.333333	0.25	0.316874		22	1.57143	0.88	4.10333		2	2	1	0.567395		14	2	7.71308
UCYN_RS00755	glycyl-tRNA synthetase subunit beta	2	0.222222	0.166667	0.1727		7	0.5	0.28	1.02583		0	0	0	0		2	0.285714	1.02316
UCYN_RS00760	GTPase RsgA	4	0.444444	0.333333	0.355789		3	0.214286	0.12	0.428173		2	2	1	0.456684		3	0.428571	1.3429
UCYN_RS00765	hypothetical protein	3	0.333333	0.25	0.365875		1	0.0714286	0.04	0.186515		0	0	0	0		0	0	0
UCYN_RS00770	molecular chaperone DnaJ	9	1	0.75	0.865607		14	1	0.56	2.10813		1	1	0.5	0.267486		4	0.571429	2.20374
UCYN_RS00775	DNA polymerase III subunit gamma/tau, partial	1	0.111111	0.0833333	0.0833096		0	0	0	0		1	1	0.5	0.173371		0	0	0
UCYN_RS00780	hypothetical protein	0	0	0	0		6	0.428571	0.24	0.794192		2	2	1	0.567395		3	0.428571	1.6528
UCYN_RS00785	hypothetical protein	3	0.333333	0.25	0.308608		3	0.214286	0.12	0.535216		1	1	0.5	0.312067		1	0.142857	0.651104
UCYN_RS00790	6,7-dimethyl-8-ribityllumazine synthase	8	0.888889	0.666667	0.868255		0	0	0	0		1	1	0.5	0.164246		0	0	0
UCYN_RS00795	ribosome recycling factor	21	2.33333	1.75	2.03631		27	1.92857	1.08	4.52203		5	5	2.5	1.56034		8	1.14286	4.40748
UCYN_RS00800	uridylate kinase	10	1.11111	0.833333	1.03772		1	0.0714286	0.04	0.142724		6	6	3	1.4043		0	0	0
UCYN_RS00805	hypothetical protein	3	0.333333	0.25	0.262888		0	0	0	0		1	1	0.5	0.334358		0	0	0
UCYN_RS00810	methionine aminopeptidase	9	1	0.75	0.806589		32	2.28571	1.28	4.52781		1	1	0.5	0.199192		11	1.57143	7.87836
UCYN_RS00815	nuclease	1	0.111111	0.0833333	0.0827271		10	0.714286	0.4	1.4525		2	2	1	0.292563		0	0	0
UCYN_RS00820	branched-chain alpha-keto acid dehydrogenase subunit E2	2	0.222222	0.166667	0.175259		2	0.142857	0.08	0.290501		1	1	0.5	0.228342		0	0	0
UCYN_RS00830	sterol desaturase	1	0.111111	0.0833333	0.0839005		7	0.5	0.28	1.0839		0	0	0	0		0	0	0
UCYN_RS00835	hypothetical protein	7	0.777778	0.583333	0.627347		5	0.357143	0.2	0.739338		2	2	1	0.425546		3	0.428571	1.79054
UCYN_RS00840	DNA gyrase subunit B	12	1.33333	1	1.07545		25	1.78571	1	3.76452		2	2	1	0.288062		7	1	3.34234
UCYN_RS00845	uroporphyrin-III C-methyltransferase	3	0.333333	0.25	0.212514		7	0.5	0.28	0.957443		0	0	0	0		0	0	0
UCYN_RS00855	hypothetical protein	3	0.333333	0.25	0.311315		6	0.428571	0.24	0.820665		0	0	0	0		0	0	0
UCYN_RS00860	hypothetical protein, partial	7	0.777778	0.583333	0.726402		6	0.428571	0.24	1.10651		1	1	0.5	0.203522		0	0	0
UCYN_RS00865	recombinase RecF	6	0.666667	0.5	0.541831		0	0	0	0		0	0	0	0		0	0	0
UCYN_RS00870	transposase	8	0.888889	0.666667	0.652688		10	0.714286	0.4	1.65791		2	2	1	0.398384		2	0.285714	1.30221
UCYN_RS00875	carbamoyl phosphate synthase small subunit	4	0.444444	0.333333	0.311315		8	0.571429	0.32	1.23874		1	1	0.5	0.208045		1	0.142857	0.651104
UCYN_RS00880	phosphatidate cytidylyltransferase	5	0.555556	0.416667	0.542659		9	0.642857	0.36	1.20097		1	1	0.5	0.246369		1	0.142857	0.550934
UCYN_RS00885	hypothetical protein	1	0.111111	0.0833333	0.0903051		0	0	0	0		1	1	0.5	0.240052		0	0	0
UCYN_RS00890	ribulose-phosphate 3-epimerase	4	0.444444	0.333333	0.317583		3	0.214286	0.12	0.482744		3	3	1.5	0.906002		2	0.285714	0.954953
UCYN_RS00895	hypothetical protein	4	0.444444	0.333333	0.40793		0	0	0	0		1	1	0.5	0.267486		0	0	0
UCYN_RS00900	ABC transporter	4	0.444444	0.333333	0.330908		9	0.642857	0.36	1.21082		0	0	0	0		2	0.285714	1.10187
UCYN_RS00905	Phosphorylase superfamily	3	0.333333	0.25	0.311315		7	0.5	0.28	1.03507		0	0	0	0		0	0	0
UCYN_RS00910	hypothetical protein	5	0.555556	0.416667	0.469443		33	2.35714	1.32	4.55159		1	1	0.5	0.180039		3	0.428571	2.38738
UCYN_RS00915	long-chain fatty acid--CoA ligase	5	0.555556	0.416667	0.410763		7	0.5	0.28	0.973671		2	2	1	0.374481		2	0.285714	0.895268
UCYN_RS00920	D-alanyl-D-alanine carboxypeptidase	7	0.777778	0.583333	0.552065		1	0.0714286	0.04	0.15782		1	1	0.5	0.267486		0	0	0
UCYN_RS00925	signal peptide protein, partial	3	0.333333	0.25	0.266841		11	0.785714	0.44	1.62654		1	1	0.5	0.191062		2	0.285714	1.43243
UCYN_RS00930	hypothetical protein	13	1.44444	1.08333	1.32577		5	0.357143	0.2	0.70747		14	14	7	2.97883		1	0.142857	0.895268
UCYN_RS00940	lactose ABC transporter permease	0	0	0	0		1	0.0714286	0.04	0.147868		0	0	0	0		0	0	0
UCYN_RS00945	hypothetical protein	3	0.333333	0.25	0.295749		27	1.92857	1.08	4.47636		1	1	0.5	0.334358		4	0.571429	4.77477
UCYN_RS00950	hypothetical protein	1	0.111111	0.0833333	0.10469		0	0	0	0		3	3	1.5	0.702152		0	0	0
UCYN_RS00955	transcriptional regulator/sugar kinase	3	0.333333	0.25	0.286209		12	0.857143	0.48	1.79054		1	1	0.5	0.176642		3	0.428571	1.53475
UCYN_RS00960	beta-glucosidase	9	1	0.75	0.760498		3	0.214286	0.12	0.431929		0	0	0	0		1	0.142857	0.550934
UCYN_RS00965	ribosome-binding factor A	9	1	0.75	0.894704		3	0.214286	0.12	0.478057		2	2	1	0.374481		2	0.285714	1.19369
UCYN_RS00970	hypothetical protein	3	0.333333	0.25	0.243082		1	0.0714286	0.04	0.169209		1	1	0.5	0.360078		0	0	0
UCYN_RS00975	thiamine-phosphate pyrophosphorylase	1	0.111111	0.0833333	0.0903051		3	0.214286	0.12	0.482744		0	0	0	0		1	0.142857	0.596846
UCYN_RS00980	transaldolase	112	12.4444	9.33333	8.95241		37	2.64286	1.48	5.72917		28	28	14	5.24273		8	1.14286	3.58107
UCYN_RS00995	hypothetical protein	1	0.111111	0.0833333	0.0730245		2	0.142857	0.08	0.295735		0	0	0	0		2	0.285714	0.895268
UCYN_RS01000	mannose-1-phosphate guanyltransferase	3	0.333333	0.25	0.253499		29	2.07143	1.16	4.06826		2	2	1	0.456684		5	0.714286	2.55791
UCYN_RS01005	hypothetical protein	3	0.333333	0.25	0.260955		61	4.35714	2.44	9.35712		1	1	0.5	0.222905		21	3	9.40032
UCYN_RS01010	NAD-dependent dehydratase	6	0.666667	0.5	0.581802		52	3.71429	2.08	7.75902		1	1	0.5	0.234051		10	1.42857	5.50934
UCYN_RS01015	delta(24)-sterol C-methyltransferase	8	0.888889	0.666667	0.716968		24	1.71429	0.96	4.01959		3	3	1.5	0.610567		3	0.428571	1.79054
UCYN_RS01020	tRNA uridine 5-carboxymethylaminomethyl modification protein	10	1.11111	0.833333	0.844998		19	1.35714	0.76	2.5773		7	7	3.5	1.56034		5	0.714286	1.79054
UCYN_RS01025	abortive phage infection protein	5	0.555556	0.416667	0.394332		3	0.214286	0.12	0.447636		3	3	1.5	0.597576		0	0	0
UCYN_RS01030	glycosyltransferase	1	0.111111	0.0833333	0.0793958		3	0.214286	0.12	0.428173		0	0	0	0		1	0.142857	0.716215
UCYN_RS01035	hypothetical protein	1	0.111111	0.0833333	0.0753501		3	0.214286	0.12	0.435751		1	1	0.5	0.156034		0	0	0
UCYN_RS01040	penicillin-binding protein	8	0.888889	0.666667	0.782147		45	3.21429	1.8	6.4226		3	3	1.5	0.63832		7	1	2.94912
UCYN_RS01045	DNA polymerase III subunit alpha	3	0.333333	0.25	0.275116		6	0.428571	0.24	0.787839		1	1	0.5	0.191062		0	0	0
UCYN_RS01050	prenyltransferase	3	0.333333	0.25	0.279448		0	0	0	0		1	1	0.5	0.267486		0	0	0
UCYN_RS01055	glutamate racemase	3	0.333333	0.25	0.293305		17	1.21429	0.68	2.76264		1	1	0.5	0.222905		9	1.28571	4.29729
UCYN_RS01060	sodium:proton antiporter	5	0.555556	0.416667	0.36067		5	0.357143	0.2	0.781586		2	2	1	0.312067		5	0.714286	3.58107
UCYN_RS01065	glucokinase	5	0.555556	0.416667	0.372012		1	0.0714286	0.04	0.151975		3	3	1.5	0.395578		0	0	0
UCYN_RS01070	glutamate 5-kinase	7	0.777778	0.583333	0.636998		43	3.07143	1.72	7.12901		2	2	1	0.468101		13	1.85714	7.75899
UCYN_RS01075	plasmid stabilization protein	176	19.5556	14.6667	16.7909		44	3.14286	1.76	6.44808		42	42	21	8.19177		3	0.428571	1.79054
UCYN_RS01080	GTP-binding protein	98	10.8889	8.16667	8.10725		99	7.07143	3.96	14.1297		8	8	4	1.56034		17	2.42857	7.60978
HG783767	transfer-messenger mRNA	2229	247.667	185.75	192.474		323	23.0714	12.92	60.2443		506	506	253	128.032		112	16	80.216
UCYN_RS01085	delta-aminolevulinic acid dehydratase	3	0.333333	0.25	0.22462		7	0.5	0.28	1.00783		1	1	0.5	0.195042		0	0	0
UCYN_RS01095	prolipoprotein diacylglyceryl transferase	1	0.111111	0.0833333	0.107545		4	0.285714	0.16	0.650032		0	0	0	0		1	0.142857	0.477477
UCYN_RS01100	hypothetical protein	1	0.111111	0.0833333	0.0810272		24	1.71429	0.96	3.58108		0	0	0	0		4	0.571429	2.20374
UCYN_RS01105	hypothetical protein	3	0.333333	0.25	0.253499		0	0	0	0		0	0	0	0		0	0	0
UCYN_RS01110	3-amino-5-hydroxybenzoic acid synthase	5	0.555556	0.416667	0.469443		7	0.5	0.28	1.03507		3	3	1.5	0.540117		0	0	0
UCYN_RS01115	cysteine synthase	1	0.111111	0.0833333	0.10469		2	0.142857	0.08	0.31564		0	0	0	0		0	0	0
UCYN_RS01120	membrane protein	9	1	0.75	0.800524		5	0.357143	0.2	0.678236		3	3	1.5	0.540117		2	0.285714	0.895268
UCYN_RS01125	folylpolyglutamate synthase	1	0.111111	0.0833333	0.0793958		2	0.142857	0.08	0.32183		1	1	0.5	0.180039		1	0.142857	0.596846
UCYN_RS01130	cytochrome C biogenesis protein	14	1.55556	1.16667	1.04823		2	0.142857	0.08	0.298424		5	5	2.5	0.99596		0	0	0
UCYN_RS01135	cytochrome C biogenesis protein CcsB	4	0.444444	0.333333	0.273525		5	0.357143	0.2	0.746059		2	2	1	0.353284		0	0	0
UCYN_RS01140	50S ribosomal protein L7/L12	158	17.5556	13.1667	14.378		50	3.57143	2	8.46047		17	17	8.5	3.97886		11	1.57143	7.87836
UCYN_RS01145	50S ribosomal protein L10	113	12.5556	9.41667	10.4436		57	4.07143	2.28	8.66258		11	11	5.5	2.51176		9	1.28571	4.60424
UCYN_RS01150	50S ribosomal protein L1	69	7.66667	5.75	7.22361		8	0.571429	0.32	1.04211		7	7	3.5	1.59839		2	0.285714	0.954953
UCYN_RS01155	50S ribosomal protein L11	49	5.44444	4.08333	4.39143		19	1.35714	0.76	3.31758		17	17	8.5	3.06066		4	0.571429	2.38738
UCYN_RS01160	transcription termination/antitermination factor NusG	76	8.44444	6.33333	7.13554		24	1.71429	0.96	4.23569		15	15	7.5	3.34358		2	0.285714	0.954953
UCYN_RS01165	preprotein translocase subunit SecE	166	18.4444	13.8333	13.8294		97	6.92857	3.88	16.7588		14	14	7	2.67486		30	4.28571	23.8738
UCYN_RS01175	DNA-directed RNA polymerase subunit omega	2	0.222222	0.166667	0.207543		17	1.21429	0.68	2.58358		3	3	1.5	0.802459		0	0	0
UCYN_RS01180	mannose-6-phosphate isomerase	6	0.666667	0.5	0.689124		4	0.285714	0.16	0.676837		1	1	0.5	0.374481		0	0	0
UCYN_RS01185	photosystem I subunit VII	64	7.11111	5.33333	7.49622		24	1.71429	0.96	4.14652		14	14	7	3.54239		9	1.28571	8.05742
UCYN_RS01195	hypothetical protein	2	0.222222	0.166667	0.176567		2	0.142857	0.08	0.349219		3	3	1.5	0.510656		0	0	0
UCYN_RS01200	glycosyl transferase family 39	4	0.444444	0.333333	0.330908		5	0.357143	0.2	0.713622		1	1	0.5	0.208045		2	0.285714	1.30221
UCYN_RS01205	inorganic polyphosphate/ATP-NAD kinase	2	0.222222	0.166667	0.190806		1	0.0714286	0.04	0.159352		0	0	0	0		1	0.142857	0.651104
UCYN_RS01210	photosystem I reaction center subunit II PsaD	29	3.22222	2.41667	3.36342		14	1	0.56	2.39361		12	12	6	3.40437		0	0	0
UCYN_RS01215	50S ribosomal protein L25	5	0.555556	0.416667	0.448105		40	2.85714	1.6	6.83888		2	2	1	0.624135		1	0.142857	0.895268
UCYN_RS01220	hypothetical protein	2	0.222222	0.166667	0.182		3	0.214286	0.12	0.473461		1	1	0.5	0.199192		0	0	0
UCYN_RS01225	S-layer protein	5	0.555556	0.416667	0.413635		0	0	0	0		2	2	1	0.367138		0	0	0
UCYN_RS01230	F0F1 ATP synthase subunit epsilon	262	29.1111	21.8333	22.2982		91	6.5	3.64	15.8895		52	52	26	11.3215		19	2.71429	8.00475
UCYN_RS01235	F0F1 ATP synthase subunit beta	702	78	58.5	64.88		225	16.0714	9	31.8362		159	159	79.5	37.214		73	10.4286	43.5697
UCYN_RS01245	DNA polymerase I	1	0.111111	0.0833333	0.0712649		3	0.214286	0.12	0.431929		0	0	0	0		2	0.285714	1.43243
UCYN_RS01250	cupin	4	0.444444	0.333333	0.326344		4	0.285714	0.16	0.810534		1	1	0.5	0.167179		4	0.571429	3.18318
UCYN_RS01255	hypothetical protein	2	0.222222	0.166667	0.165454		5	0.357143	0.2	0.873048		0	0	0	0		0	0	0
UCYN_RS01260	riboflavin synthase subunit alpha	3	0.333333	0.25	0.354899		0	0	0	0		0	0	0	0		0	0	0
UCYN_RS01265	DNA-methyltransferase	2	0.222222	0.166667	0.175259		3	0.214286	0.12	0.447636		2	2	1	0.550707		0	0	0
UCYN_RS01270	peptidase S41	2	0.222222	0.166667	0.139176		11	0.785714	0.44	1.75288		0	0	0	0		0	0	0
UCYN_RS01275	glycyl-tRNA synthetase subunit alpha	3	0.333333	0.25	0.223207		5	0.357143	0.2	0.719882		3	3	1.5	0.520112		2	0.285714	1.79054
UCYN_RS01280	hypothetical protein	0	0	0	0		0	0	0	0		4	4	2	0.851093		0	0	0
UCYN_RS01290	signal recognition particle protein	4	0.444444	0.333333	0.335602		4	0.285714	0.16	0.512916		2	2	1	0.260056		5	0.714286	2.55791
UCYN_RS01295	alpha/beta hydrolase	9	1	0.75	0.744543		9	0.642857	0.36	1.46257		1	1	0.5	0.253028		0	0	0
UCYN_RS01305	CDP-diacylglycerol--glycerol-3-phosphate 3-phosphatidyltransferase	3	0.333333	0.25	0.266841		0	0	0	0		0	0	0	0		0	0	0
UCYN_RS01315	hypothetical protein	8	0.888889	0.666667	0.652688		33	2.35714	1.32	4.59016		2	2	1	0.534973		2	0.285714	0.716215
UCYN_RS01320	FAD dependent oxidoreductase	8	0.888889	0.666667	0.630932		11	0.785714	0.44	1.55643		1	1	0.5	0.144031		0	0	0
UCYN_RS01325	16S rRNA methyltransferase	3	0.333333	0.25	0.316874		9	0.642857	0.36	1.17238		0	0	0	0		0	0	0
UCYN_RS01330	tRNA-dihydrouridine synthase	1	0.111111	0.0833333	0.0793958		4	0.285714	0.16	0.570898		0	0	0	0		2	0.285714	1.10187
UCYN_RS01335	GMP synthase	21	2.33333	1.75	1.88204		18	1.28571	0.72	2.66162		8	8	4	1.70219		5	0.714286	2.38738
UCYN_RS01340	membrane protein	21	2.33333	1.75	1.76191		13	0.928571	0.52	1.90512		9	9	4.5	1.71956		3	0.428571	1.79054
UCYN_RS01345	hypothetical protein	1	0.111111	0.0833333	0.105625		0	0	0	0		0	0	0	0		0	0	0
UCYN_RS01350	transporter	6	0.666667	0.5	0.518101		4	0.285714	0.16	0.72948		0	0	0	0		0	0	0
UCYN_RS01355	lysozyme	1	0.111111	0.0833333	0.089621		0	0	0	0		0	0	0	0		0	0	0
UCYN_RS01360	Ferredoxin-dependent bilin reductase	0	0	0	0		6	0.428571	0.24	1.0049		0	0	0	0		1	0.142857	0.651104
UCYN_RS01365	hypothetical protein	0	0	0	0		0	0	0	0		1	1	0.5	0.191062		0	0	0
UCYN_RS01370	hypothetical protein	0	0	0	0		2	0.142857	0.08	0.334965		0	0	0	0		0	0	0
UCYN_RS01375	hypothetical protein	1	0.111111	0.0833333	0.0889471		1	0.0714286	0.04	0.160915		1	1	0.5	0.360078		0	0	0
UCYN_RS01380	photosystem I reaction centre subunit IV / PsaE	23	2.55556	1.91667	2.36599		0	0	0	0		18	18	9	5.61721		1	0.142857	0.795794
UCYN_RS01385	formamidopyrimidine-DNA glycosylase	19	2.11111	1.58333	1.61705		5	0.357143	0.2	0.922096		10	10	5	3.12067		1	0.142857	0.550934
UCYN_RS01395	DNA topoisomerase IV subunit A	10	1.11111	0.833333	0.672157		7	0.5	0.28	1.00783		2	2	1	0.407044		4	0.571429	1.79054
UCYN_RS01400	peroxidase	31	3.44444	2.58333	2.98154		57	4.07143	2.28	10.1691		5	5	2.5	1.51		19	2.71429	13.6081
UCYN_RS01405	50S ribosomal protein L28	28	3.11111	2.33333	2.62888		54	3.85714	2.16	7.64068		10	10	5	3.22828		4	0.571429	4.77477
UCYN_RS01410	integral membrane protein	2	0.222222	0.166667	0.182		0	0	0	0		0	0	0	0		0	0	0
UCYN_RS01415	hydrogenase maturation protease	1	0.111111	0.0833333	0.0994115		0	0	0	0		0	0	0	0		0	0	0
UCYN_RS01420	threonine-phosphate decarboxylase	14	1.55556	1.16667	1.20014		8	0.571429	0.32	1.28732		13	13	6.5	3.12067		2	0.285714	1.10187
UCYN_RS01425	DNA-binding protein	66	7.33333	5.5	5.53743		65	4.64286	2.6	10.9986		23	23	11.5	8.28179		15	2.14286	10.7432
UCYN_RS01430	1-deoxy-D-xylulose-5-phosphate synthase	9	1	0.75	0.777151		11	0.785714	0.44	1.5172		2	2	1	0.492738		5	0.714286	2.10651
UCYN_RS01435	ferredoxin--nitrite reductase	3	0.333333	0.25	0.300762		0	0	0	0		1	1	0.5	0.240052		0	0	0
UCYN_RS01440	hypothetical protein	6	0.666667	0.5	0.663363		0	0	0	0		6	6	3	1.33743		0	0	0
UCYN_RS01445	hypothetical protein, partial	10	1.11111	0.833333	1.17128		2	0.142857	0.08	0.341944		2	2	1	0.390084		0	0	0
UCYN_RS01450	preprotein translocase subunit YidC	6	0.666667	0.5	0.558896		24	1.71429	0.96	3.71622		3	3	1.5	0.597576		2	0.285714	1.02316
UCYN_RS01455	ribonuclease P protein component	22	2.44444	1.83333	1.859		3	0.214286	0.12	0.497373		4	4	2	1.24827		3	0.428571	2.68581
UCYN_RS01460	50S ribosomal protein L34	42	4.66667	3.5	4.60054		27	1.92857	1.08	3.78769		14	14	7	5.95765		6	0.857143	3.90663
UCYN_RS01465	UDP pyrophosphate synthase	6	0.666667	0.5	0.52191		0	0	0	0		3	3	1.5	0.624135		1	0.142857	0.447634
UCYN_RS01470	hypothetical protein	21	2.33333	1.75	1.95614		21	1.5	0.84	2.94598		7	7	3.5	1.04022		2	0.285714	0.842606
UCYN_RS01475	diaminopimelate decarboxylase	14	1.55556	1.16667	1.15014		6	0.428571	0.24	0.937903		6	6	3	1.56034		4	0.571429	2.04633
UCYN_RS01480	30S ribosomal protein S1	79	8.77778	6.58333	6.67548		70	5	2.8	8.90644		13	13	6.5	3.04266		15	2.14286	9.76656
UCYN_RS06020	bacterial RNase P	1001	111.222	83.4167	90.3954		1839	131.357	73.56	293.049		266	266	133	83.0099		311	44.43	202.493
UCYN_RS01490	16S rRNA methyltransferase	1	0.111111	0.0833333	0.0851077		10	0.714286	0.4	1.53395		0	0	0	0		1	0.142857	0.550934
UCYN_RS01495	precorrin-2 methyltransferase	1	0.111111	0.0833333	0.0778287		0	0	0	0		2	2	1	0.445811		0	0	0
UCYN_RS01500	30S ribosomal protein S4	17	1.88889	1.41667	1.5121		0	0	0	0		2	2	1	0.693483		0	0	0
UCYN_RS01505	hydrolase	2	0.222222	0.166667	0.153636		26	1.85714	1.04	4.26746		2	2	1	0.624135		2	0.285714	0.75391
UCYN_RS01510	anhydro-N-acetylmuramic acid kinase	4	0.444444	0.333333	0.358484		5	0.357143	0.2	0.752904		1	1	0.5	0.217721		7	1	4.17792
UCYN_RS01515	ABC transporter ATP-binding protein	1	0.111111	0.0833333	0.0833096		5	0.357143	0.2	0.766977		1	1	0.5	0.195042		1	0.142857	0.795794
UCYN_RS01520	hypothetical protein	2	0.222222	0.166667	0.158792		3	0.214286	0.12	0.435751		1	1	0.5	0.312067		4	0.571429	1.79054
UCYN_RS01525	membrane protein	7	0.777778	0.583333	0.575068		4	0.285714	0.16	0.63741		2	2	1	0.645657		4	0.571429	2.60442
UCYN_RS01530	hypothetical protein	12	1.33333	1	1.15414		16	1.14286	0.64	3.59744		5	5	2.5	2.46369		1	0.142857	1.79054
UCYN_RS01535	hypothetical protein	2	0.222222	0.166667	0.205739		7	0.5	0.28	1.04448		2	2	1	0.851093		0	0	0
UCYN_RS01540	beta-carotene hydroxylase	14	1.55556	1.16667	1.22681		22	1.57143	0.88	3.3747		3	3	1.5	0.936202		5	0.714286	2.38738
UCYN_RS01550	DNA gyrase subunit A	12	1.33333	1	0.946398		38	2.71429	1.52	5.37677		8	8	4	1.49792		13	1.85714	4.23218
UCYN_RS01555	cell division protein FtsH	30	3.33333	2.5	2.60955		56	4	2.24	8.06268		5	5	2.5	0.975211		10	1.42857	4.47634
UCYN_RS01560	hypothetical protein	5	0.555556	0.416667	0.376751		0	0	0	0		2	2	1	0.435443		0	0	0
UCYN_RS01565	epimerase	2	0.222222	0.166667	0.14253		4	0.285714	0.16	0.669931		1	1	0.5	0.191062		0	0	0
UCYN_RS01570	uroporphyrinogen decarboxylase	4	0.444444	0.333333	0.353133		0	0	0	0		1	1	0.5	0.195042		1	0.142857	0.511582
UCYN_RS01575	hypothetical protein	2	0.222222	0.166667	0.165454		7	0.5	0.28	1.17238		0	0	0	0		0	0	0
UCYN_RS01580	dihydroneopterin aldolase	1	0.111111	0.0833333	0.0909998		0	0	0	0		0	0	0	0		0	0	0
UCYN_RS01590	lysine decarboxylase	1	0.111111	0.0833333	0.0788665		2	0.142857	0.08	0.285449		2	2	1	0.585126		1	0.142857	0.651104
UCYN_RS01595	NAD(P)H-quinone oxidoreductase subunit N	28	3.11111	2.33333	2.62888		13	0.928571	0.52	1.90512		14	14	7	3.74481		4	0.571429	3.58107
UCYN_RS01600	recombinase RecR	5	0.555556	0.416667	0.462108		9	0.642857	0.36	1.21082		6	6	3	1.75538		1	0.142857	0.716215
UCYN_RS01605	hypothetical protein	4	0.444444	0.333333	0.363999		5	0.357143	0.2	0.726252		0	0	0	0		0	0	0
UCYN_RS01610	hydrolase	0	0	0	0		21	1.5	0.84	3.28266		0	0	0	0		1	0.142857	0.716215
UCYN_RS01615	ABC transporter ATP-binding protein	1	0.111111	0.0833333	0.0882833		3	0.214286	0.12	0.468952		2	2	1	0.520112		2	0.285714	1.30221
UCYN_RS01625	cell division topological specificity factor	2	0.222222	0.166667	0.179242		0	0	0	0		0	0	0	0		0	0	0
UCYN_RS01630	septum site-determining protein MinD	2	0.222222	0.166667	0.17397		2	0.142857	0.08	0.312634		0	0	0	0		0	0	0
UCYN_RS01635	septation ring formation regulator EzrA	10	1.11111	0.833333	0.799322		1	0.0714286	0.04	0.147868		2	2	1	0.468101		1	0.142857	0.596846
UCYN_RS01640	glutathione reductase	20	2.22222	1.66667	2.02222		9	0.642857	0.36	1.34291		3	3	1.5	0.936202		4	0.571429	1.90991
UCYN_RS01645	phosphoribulokinase	4	0.444444	0.333333	0.363999		6	0.428571	0.24	0.975048		1	1	0.5	0.240052		0	0	0
UCYN_RS01650	peptidyl-prolyl cis-trans isomerase	1	0.111111	0.0833333	0.0810272		9	0.642857	0.36	1.28452		0	0	0	0		0	0	0
UCYN_RS01655	polyphosphate kinase	3	0.333333	0.25	0.238187		12	0.857143	0.48	1.57568		0	0	0	0		4	0.571429	2.20374
UCYN_RS01660	glycerol-3-phosphate acyltransferase	1	0.111111	0.0833333	0.0889471		6	0.428571	0.24	0.929055		1	1	0.5	0.234051		4	0.571429	2.20374
UCYN_RS01665	hypothetical protein, partial	1	0.111111	0.0833333	0.0744023		5	0.357143	0.2	0.789101		0	0	0	0		0	0	0
UCYN_RS01670	UDP-glucose:tetrahydrobiopterin glucosyltransferase	0	0	0	0		3	0.214286	0.12	0.431929		0	0	0	0		0	0	0
UCYN_RS01675	mannose-1-phosphate guanyltransferase	2	0.222222	0.166667	0.160952		1	0.0714286	0.04	0.151975		1	1	0.5	0.217721		4	0.571429	1.68521
UCYN_RS01680	hypothetical protein	2	0.222222	0.166667	0.162054		6	0.428571	0.24	0.903485		1	1	0.5	0.234051		1	0.142857	0.550934
UCYN_RS01685	hypothetical protein	1	0.111111	0.0833333	0.0744023		2	0.142857	0.08	0.32183		1	1	0.5	0.135681		0	0	0
UCYN_RS01690	glycosyl transferase family 2	3	0.333333	0.25	0.236599		5	0.357143	0.2	0.766977		1	1	0.5	0.246369		0	0	0
UCYN_RS01700	50S ribosomal protein L19	43	4.77778	3.58333	3.71306		42	3	1.68	7.49303		9	9	4.5	2.71801		5	0.714286	3.97897
UCYN_RS01705	cobinamide adenolsyltransferase	5	0.555556	0.416667	0.465747		2	0.142857	0.08	0.331582		1	1	0.5	0.246369		0	0	0
UCYN_RS01710	glutamine amidotransferase	2	0.222222	0.166667	0.187777		6	0.428571	0.24	0.841708		0	0	0	0		3	0.428571	1.53475
UCYN_RS01715	ribonuclease III	2	0.222222	0.166667	0.192357		2	0.142857	0.08	0.309685		0	0	0	0		0	0	0
UCYN_RS01720	glutamate synthase	2	0.222222	0.166667	0.158792		13	0.928571	0.52	1.70698		2	2	1	0.322828		4	0.571429	1.90991
UCYN_RS01725	magnesium chelatase	7	0.777778	0.583333	0.55577		13	0.928571	0.52	1.8237		3	3	1.5	0.624135		4	0.571429	1.90991
UCYN_RS01730	glucose-6-phosphate isomerase	145	16.1111	12.0833	12.995		102	7.28571	4.08	14.1878		16	16	8	3.9419		42	6	21.4864
UCYN_RS01735	UDP-3-O-(3-hydroxymyristoyl) glucosamine N-acyltransferase	2	0.222222	0.166667	0.184843		0	0	0	0		0	0	0	0		1	0.142857	0.596846
UCYN_RS01740	outer membrane protein/protective antigen OMA87	2	0.222222	0.166667	0.176567		13	0.928571	0.52	1.6801		0	0	0	0		2	0.285714	0.954953
UCYN_RS01745	glucosamine-6-phosphate deaminase	2	0.222222	0.166667	0.145153		0	0	0	0		1	1	0.5	0.260056		0	0	0
UCYN_RS01750	MFS transporter	2	0.222222	0.166667	0.147875		3	0.214286	0.12	0.492399		2	2	1	0.367138		1	0.142857	0.596846
UCYN_RS01755	hypothetical protein	1	0.111111	0.0833333	0.105625		4	0.285714	0.16	0.570898		0	0	0	0		1	0.142857	0.596846
UCYN_RS01760	D-alanine--D-alanine ligase	1	0.111111	0.0833333	0.0704165		4	0.285714	0.16	0.561139		4	4	2	1.29131		0	0	0
UCYN_RS01770	RNA methyltransferase	1	0.111111	0.0833333	0.0857244		16	1.14286	0.64	2.40929		1	1	0.5	0.283698		1	0.142857	0.596846
UCYN_RS01775	glycosyl transferase family 1	2	0.222222	0.166667	0.177894		9	0.642857	0.36	1.30725		0	0	0	0		4	0.571429	2.20374
UCYN_RS01780	galactosyl-1-phosphate transferase	2	0.222222	0.166667	0.193934		2	0.142857	0.08	0.360732		0	0	0	0		0	0	0
UCYN_RS01785	hypothetical protein	1	0.111111	0.0833333	0.0909998		3	0.214286	0.12	0.492399		0	0	0	0		0	0	0
UCYN_RS01790	S-adenosylmethionine tRNA ribosyltransferase	20	2.22222	1.66667	1.97166		30	2.14286	1.2	4.39642		2	2	1	0.360078		4	0.571429	2.60442
UCYN_RS01795	excinuclease ABC subunit A	8	0.888889	0.666667	0.639458		26	1.85714	1.04	3.84456		4	4	2	0.680874		6	0.857143	2.86486
UCYN_RS01800	cytidylate kinase, partial	3	0.333333	0.25	0.26485		4	0.285714	0.16	0.656532		2	2	1	0.360078		0	0	0
UCYN_RS01805	fructose-bisphosphate aldolase	47	5.22222	3.91667	4.79318		32	2.28571	1.28	4.16846		15	15	7.5	2.60056		7	1	3.58107
UCYN_RS01810	hypothetical protein	2	0.222222	0.166667	0.179242		3	0.214286	0.12	0.572557		0	0	0	0		0	0	0
UCYN_RS01815	oxidoreductase	0	0	0	0		9	0.642857	0.36	1.36778		2	2	1	0.550707		2	0.285714	1.19369
UCYN_RS01820	single-stranded DNA-binding protein	7	0.777778	0.583333	0.636998		5	0.357143	0.2	0.873048		2	2	1	0.534973		2	0.285714	1.43243
UCYN_RS01825	inorganic pyrophosphatase	13	1.44444	1.08333	1.14768		3	0.214286	0.12	0.482744		2	2	1	0.468101		0	0	0
UCYN_RS01830	NAD(P)H-quinone oxidoreductase subunit M	13	1.44444	1.08333	1.23032		2	0.142857	0.08	0.381705		1	1	0.5	0.173371		1	0.142857	1.19369
UCYN_RS01835	peptide ABC transporter permease	9	1	0.75	0.865607		14	1	0.56	1.76759		1	1	0.5	0.199192		1	0.142857	0.550934
UCYN_RS01840	thiamine monophosphate kinase	2	0.222222	0.166667	0.176567		24	1.71429	0.96	3.97898		0	0	0	0		6	0.857143	2.68581
UCYN_RS01845	glutathione S-transferase	0	0	0	0		0	0	0	0		1	1	0.5	0.212773		0	0	0
UCYN_RS01850	iron-sulfur cluster binding protein	5	0.555556	0.416667	0.469443		26	1.85714	1.04	3.46948		5	5	2.5	1.26514		12	1.71429	6.13898
UCYN_RS01855	ceramide glucosyltransferase	4	0.444444	0.333333	0.335602		4	0.285714	0.16	0.59147		0	0	0	0		2	0.285714	1.02316
UCYN_RS01860	translation initiation factor IF-3	15	1.66667	1.25	1.81071		8	0.571429	0.32	1.28732		5	5	2.5	1.14171		2	0.285714	0.954953
UCYN_RS01865	homoserine dehydrogenase	0	0	0	0		4	0.285714	0.16	0.6079		0	0	0	0		0	0	0
UCYN_RS01870	chloride channel protein EriC	3	0.333333	0.25	0.290901		53	3.78571	2.12	7.43509		2	2	1	0.407044		14	2	8.35584
UCYN_RS01875	crossover junction endodeoxyribonuclease RuvC	1	0.111111	0.0833333	0.089621		10	0.714286	0.4	1.07277		0	0	0	0		8	1.14286	4.77477
UCYN_RS01880	molecular chaperone GroEL	8	0.888889	0.666667	0.690801		28	2	1.12	3.82977		2	2	1	0.322828		11	1.57143	4.14651
UCYN_RS01885	hypothetical protein	1	0.111111	0.0833333	0.0917052		31	2.21429	1.24	4.668		0	0	0	0		16	2.28571	7.16215
UCYN_RS01890	glycosyl transferase	1	0.111111	0.0833333	0.0844998		7	0.5	0.28	1.03507		1	1	0.5	0.176642		0	0	0
UCYN_RS01895	glycosyl transferase	0	0	0	0		0	0	0	0		1	1	0.5	0.246369		0	0	0
UCYN_RS01900	hypothetical protein	1	0.111111	0.0833333	0.0961786		12	0.857143	0.48	1.85811		0	0	0	0		0	0	0
UCYN_RS01905	dimethyladenosine transferase	1	0.111111	0.0833333	0.0839005		0	0	0	0		0	0	0	0		0	0	0
UCYN_RS01910	class V aminotransferase	2	0.222222	0.166667	0.203965		8	0.571429	0.32	1.20465		0	0	0	0		0	0	0
UCYN_RS01915	UDP-3-O-(3-hydroxymyristoyl) glucosamine N-acyltransferase	3	0.333333	0.25	0.266841		11	0.785714	0.44	1.61202		0	0	0	0		0	0	0
UCYN_RS01920	glutamyl-tRNA amidotransferase subunit B	3	0.333333	0.25	0.230454		17	1.21429	0.68	2.60772		0	0	0	0		2	0.285714	1.10187
UCYN_RS01925	phosphate ABC transporter ATP-binding protein	4	0.444444	0.333333	0.317583		13	0.928571	0.52	2.1126		3	3	1.5	0.668716		2	0.285714	1.19369
UCYN_RS01930	phosphate ABC transporter ATP-binding protein	10	1.11111	0.833333	0.649998		37	2.64286	1.48	6.39255		2	2	1	0.668716		1	0.142857	0.511582
UCYN_RS01935	phosphate ABC transporter permease	19	2.11111	1.58333	1.47875		2	0.142857	0.08	0.298424		2	2	1	0.550707		0	0	0
UCYN_RS01940	phosphate ABC transporter permease	10	1.11111	0.833333	0.994115		3	0.214286	0.12	0.393919		1	1	0.5	0.283698		0	0	0
UCYN_RS01950	laccase	2	0.222222	0.166667	0.1727		12	0.857143	0.48	1.91223		1	1	0.5	0.208045		2	0.285714	1.30221
UCYN_RS01955	iron ABC transporter permease	14	1.55556	1.16667	1.12666		33	2.35714	1.32	5.01518		4	4	2	0.913368		9	1.28571	5.37161
UCYN_RS01960	elongation factor P	17	1.88889	1.41667	1.46795		12	0.857143	0.48	1.69793		4	4	2	0.764247		4	0.571429	1.50782
UCYN_RS01965	sporulation protein, partial	3	0.333333	0.25	0.241428		1	0.0714286	0.04	0.151975		1	1	0.5	0.217721		0	0	0
UCYN_RS01970	ribonucleoside-diphosphate reductase	76	8.44444	6.33333	5.72661		66	4.71429	2.64	9.75926		11	11	5.5	1.90708		23	3.28571	14.9754
UCYN_RS01975	hypothetical protein	8	0.888889	0.666667	0.763224		6	0.428571	0.24	0.848964		3	3	1.5	0.906002		1	0.142857	0.651104
UCYN_RS01980	dihydrolipoamide dehydrogenase	3	0.333333	0.25	0.25905		4	0.285714	0.16	0.521057		1	1	0.5	0.246369		2	0.285714	0.954953
UCYN_RS01990	phosphoribosylpyrophosphate synthetase	24	2.66667	2	2.4061		11	0.785714	0.44	1.80546		2	2	1	0.480104		2	0.285714	1.02316
UCYN_RS01995	hypothetical protein	4	0.444444	0.333333	0.342898		2	0.142857	0.08	0.349219		0	0	0	0		0	0	0
UCYN_RS02000	hypothetical protein	8	0.888889	0.666667	0.892828		5	0.357143	0.2	0.672676		1	1	0.5	0.228342		1	0.142857	0.895268
UCYN_RS02005	hypothetical protein	7	0.777778	0.583333	0.636998		0	0	0	0		1	1	0.5	0.283698		0	0	0
UCYN_RS02010	NAD(P)H-quinone oxidoreductase subunit O	28	3.11111	2.33333	2.73751		37	2.64286	1.48	5.89604		1	1	0.5	0.374481		4	0.571429	4.09266
UCYN_RS02015	serine protease	5	0.555556	0.416667	0.465747		21	1.5	0.84	3.1622		1	1	0.5	0.208045		3	0.428571	1.6528
UCYN_RS02020	membrane protein	2	0.222222	0.166667	0.143394		4	0.285714	0.16	0.656532		1	1	0.5	0.183569		4	0.571429	2.86486
UCYN_RS02025	hypothetical protein	16	1.77778	1.33333	1.49039		25	1.78571	1	3.63126		3	3	1.5	0.624135		3	0.428571	3.06949
UCYN_RS02030	hypothetical protein, partial	15	1.66667	1.25	1.64305		3	0.214286	0.12	0.54711		4	4	2	0.706568		2	0.285714	1.19369
UCYN_RS02040	phosphorybosylanthranilate isomerase	8	0.888889	0.666667	0.788665		4	0.285714	0.16	0.602323		3	3	1.5	0.550707		2	0.285714	1.10187
UCYN_RS02045	membrane protein	8	0.888889	0.666667	0.648217		6	0.428571	0.24	0.751754		2	2	1	0.506055		6	0.857143	3.90663
UCYN_RS02050	DNA polymerase III subunit delta	0	0	0	0		1	0.0714286	0.04	0.162508		0	0	0	0		0	0	0
UCYN_RS02055	hypothetical protein	0	0	0	0		3	0.214286	0.12	0.443603		0	0	0	0		0	0	0
UCYN_RS02060	hypothetical protein	3	0.333333	0.25	0.281666		7	0.5	0.28	1.24884		2	2	1	0.520112		3	0.428571	1.43243
UCYN_RS02070	hypothetical protein	17	1.88889	1.41667	1.36809		12	0.857143	0.48	1.80697		7	7	3.5	1.56034		0	0	0
UCYN_RS02075	exonuclease SbcC, partial	2	0.222222	0.166667	0.146049		8	0.571429	0.32	1.1418		2	2	1	0.435443		2	0.285714	1.10187
UCYN_RS02080	helicase DnaB	3	0.333333	0.25	0.279448		43	3.07143	1.72	6.596		1	1	0.5	0.180039		9	1.28571	4.29729
UCYN_RS02085	hypothetical protein, partial	15	1.66667	1.25	1.23229		8	0.571429	0.32	1.25054		2	2	1	0.425546		2	0.285714	1.43243
UCYN_RS02090	hypothetical protein	1	0.111111	0.0833333	0.0938886		7	0.5	0.28	1.22227		1	1	0.5	0.322828		1	0.142857	0.651104
UCYN_RS02100	phosphatidate cytidylyltransferase	4	0.444444	0.333333	0.358484		30	2.14286	1.2	4.68952		0	0	0	0		12	1.71429	8.59458
UCYN_RS02105	leucyl-tRNA--protein transferase	4	0.444444	0.333333	0.34794		3	0.214286	0.12	0.572557		0	0	0	0		0	0	0
UCYN_RS02115	peptidase S41, partial	5	0.555556	0.416667	0.454999		9	0.642857	0.36	1.33081		3	3	1.5	0.653164		1	0.142857	0.596846
UCYN_RS02125	N-acetyltransferase	1	0.111111	0.0833333	0.0839005		1	0.0714286	0.04	0.170972		3	3	1.5	0.759083		0	0	0
UCYN_RS02130	hypothetical protein	3	0.333333	0.25	0.235032		1	0.0714286	0.04	0.207763		0	0	0	0		0	0	0
UCYN_RS02135	cytochrome F	522	58	43.5	42.5879		166	11.8571	6.64	23.6922		69	69	34.5	14.043		47	6.71429	28.0517
UCYN_RS02140	cytochrome B6	395	43.8889	32.9167	42.8701		82	5.85714	3.28	13.8752		36	36	18	9.36202		14	2	7.16215
UCYN_RS02145	glucosylglycerol-phosphate synthase	4	0.444444	0.333333	0.283353		5	0.357143	0.2	0.766977		1	1	0.5	0.203522		0	0	0
UCYN_RS02150	hypothetical protein	2	0.222222	0.166667	0.1727		19	1.35714	0.76	3.08765		0	0	0	0		3	0.428571	1.13087
UCYN_RS02160	hypothetical protein	18	2	1.5	2.08764		79	5.64286	3.16	13.3675		4	4	2	0.706568		10	1.42857	8.95268
UCYN_RS02165	hypothetical protein, partial	10	1.11111	0.833333	1.03772		3	0.214286	0.12	0.487524		1	1	0.5	0.228342		6	0.857143	4.77477
UCYN_RS02170	acetyl-CoA carboxylase subunit alpha	5	0.555556	0.416667	0.484835		23	1.64286	0.92	3.70104		2	2	1	0.312067		4	0.571429	2.60442
UCYN_RS02175	histidine kinase, partial	2	0.222222	0.166667	0.166619		4	0.285714	0.16	0.643659		2	2	1	0.425546		2	0.285714	1.02316
UCYN_RS02180	ATP synthase	1	0.111111	0.0833333	0.0821526		3	0.214286	0.12	0.559545		0	0	0	0		0	0	0
UCYN_RS02185	hypothetical protein	11	1.22222	0.916667	1.08441		11	0.785714	0.44	1.84231		4	4	2	1.8724		4	0.571429	2.60442
UCYN_RS02190	transporter	3	0.333333	0.25	0.270915		3	0.214286	0.12	0.431929		0	0	0	0		5	0.714286	2.23817
UCYN_RS02195	penicillin-binding protein 2	2	0.222222	0.166667	0.177894		12	0.857143	0.48	1.61442		0	0	0	0		2	0.285714	0.954953
UCYN_RS02200	succinylglutamate desuccinylase	1	0.111111	0.0833333	0.081586		8	0.571429	0.32	1.4119		3	3	1.5	0.510656		2	0.285714	1.43243
UCYN_RS02205	glycine dehydrogenase	7	0.777778	0.583333	0.604451		12	0.857143	0.48	1.71269		4	4	2	0.656984		4	0.571429	1.90991
UCYN_RS02210	hypothetical protein	3	0.333333	0.25	0.244758		5	0.357143	0.2	0.759875		2	2	1	0.435443		1	0.142857	0.477477
UCYN_RS02215	hypothetical protein, partial	3	0.333333	0.25	0.220434		5	0.357143	0.2	0.732737		1	1	0.5	0.158678		0	0	0
UCYN_RS02220	NhaP-type Na+(K+)/H+ antiporter,K+ transport system, NAD-binding component	5	0.555556	0.416667	0.36067		7	0.5	0.28	1.03507		3	3	1.5	0.668716		6	0.857143	2.52782
UCYN_RS02225	hypothetical protein	0	0	0	0		10	0.714286	0.4	2.07763		2	2	1	0.891621		0	0	0
UCYN_RS02230	ABC transporter substrate-binding protein	2	0.222222	0.166667	0.167801		9	0.642857	0.36	1.53875		1	1	0.5	0.260056		0	0	0
UCYN_RS02235	adenine phosphoribosyltransferase	2	0.222222	0.166667	0.246458		2	0.142857	0.08	0.345543		0	0	0	0		4	0.571429	3.18318
UCYN_RS02240	peroxiredoxin	50	5.55556	4.16667	4.73199		61	4.35714	2.44	9.27048		28	28	14	6.24135		41	5.85714	19.5765
UCYN_RS02250	phosphopantetheinyl transferase	2	0.222222	0.166667	0.1507		1	0.0714286	0.04	0.128229		1	1	0.5	0.203522		1	0.142857	0.447634
UCYN_RS02255	hypothetical protein	2	0.222222	0.166667	0.18341		6	0.428571	0.24	0.887206		0	0	0	0		1	0.142857	0.795794
UCYN_RS02260	polyribonucleotide nucleotidyltransferase	58	6.44444	4.83333	4.76485		126	9	5.04	16.2841		15	15	7.5	2.55328		40	5.71429	16.8521
UCYN_RS02265	pyridine nucleotide-disulfide oxidoreductase, partial	2	0.222222	0.166667	0.155657		19	1.35714	0.76	2.86103		1	1	0.5	0.173371		6	0.857143	3.30561
UCYN_RS02270	hypothetical protein	4	0.444444	0.333333	0.34794		0	0	0	0		1	1	0.5	0.246369		0	0	0
UCYN_RS02275	hypothetical protein	1	0.111111	0.0833333	0.0889471		3	0.214286	0.12	0.523829		1	1	0.5	0.217721		0	0	0
UCYN_RS02280	hypothetical protein	1	0.111111	0.0833333	0.0869851		0	0	0	0		0	0	0	0		1	0.142857	0.895268
UCYN_RS02285	tRNA (5-methylaminomethyl-2-thiouridylate)-methyltransferase	4	0.444444	0.333333	0.366821		1	0.0714286	0.04	0.150581		3	3	1.5	0.702152		0	0	0
UCYN_RS02290	oxidoreductase	86	9.55556	7.16667	7.82598		31	2.21429	1.24	4.75526		25	25	12.5	5.20112		11	1.57143	5.6274
UCYN_RS02295	hypothetical protein, partial	2	0.222222	0.166667	0.211249		0	0	0	0		0	0	0	0		0	0	0
UCYN_RS02300	cysteine desulfurase	1	0.111111	0.0833333	0.0961786		29	2.07143	1.16	4.40728		2	2	1	0.492738		4	0.571429	2.20374
UCYN_RS02305	hypothetical protein	1	0.111111	0.0833333	0.0903051		5	0.357143	0.2	0.752904		0	0	0	0		2	0.285714	1.02316
UCYN_RS02310	hypothetical protein	1	0.111111	0.0833333	0.0946398		3	0.214286	0.12	0.482744		1	1	0.5	0.302001		0	0	0
UCYN_RS02315	RNA polymerase sigma factor RpoE	5	0.555556	0.416667	0.552802		7	0.5	0.28	1.01675		0	0	0	0		4	0.571429	1.90991
UCYN_RS02320	diaminopimelate epimerase	2	0.222222	0.166667	0.182		2	0.142857	0.08	0.309685		1	1	0.5	0.228342		0	0	0
UCYN_RS02325	hypothetical protein	2	0.222222	0.166667	0.17397		12	0.857143	0.48	1.8237		1	1	0.5	0.246369		2	0.285714	2.04633
UCYN_RS02330	hypothetical protein	2	0.222222	0.166667	0.147875		1	0.0714286	0.04	0.18237		0	0	0	0		0	0	0
UCYN_RS02335	elongation factor Ts	27	3	2.25	2.66174		41	2.92857	1.64	6.28921		3	3	1.5	0.41303		0	0	0
UCYN_RS02340	30S ribosomal protein S2	58	6.44444	4.83333	5.08251		18	1.28571	0.72	2.42164		8	8	4	1.82674		6	0.857143	3.06949
UCYN_RS02345	putative permease	6	0.666667	0.5	0.496362		6	0.428571	0.24	0.937903		0	0	0	0		0	0	0
UCYN_RS02350	DNA topoisomerase I	7	0.777778	0.583333	0.583167		10	0.714286	0.4	1.47868		1	1	0.5	0.203522		4	0.571429	2.60442
UCYN_RS02355	riboflavin kinase	6	0.666667	0.5	0.503403		10	0.714286	0.4	1.46547		2	2	1	0.328492		3	0.428571	1.95331
UCYN_RS02360	glycosyl transferase	1	0.111111	0.0833333	0.0827271		6	0.428571	0.24	0.937903		0	0	0	0		0	0	0
UCYN_RS02365	2-C-methyl-D-erythritol 2,4-cyclodiphosphate synthase	2	0.222222	0.166667	0.148805		26	1.85714	1.04	3.98828		2	2	1	0.668716		0	0	0
UCYN_RS02370	ATPase AAA	3	0.333333	0.25	0.246458		59	4.21429	2.36	8.49461		6	6	3	1.04022		14	2	8.35584
UCYN_RS02375	mannose-6-phosphate isomerase	1	0.111111	0.0833333	0.11056		15	1.07143	0.6	2.43762		1	1	0.5	0.246369		5	0.714286	4.47634
UCYN_RS02380	cell division protein FtsI, partial	3	0.333333	0.25	0.303333		13	0.928571	0.52	1.95755		0	0	0	0		2	0.285714	0.895268
UCYN_RS02385	NAD(P)H-quinone oxidoreductase subunit 4	5	0.555556	0.416667	0.381612		6	0.428571	0.24	0.871503		2	2	1	0.382123		1	0.142857	0.447634
UCYN_RS02390	Fe-S oxidoreductase	2	0.222222	0.166667	0.167801		4	0.285714	0.16	0.63741		2	2	1	0.382123		0	0	0
UCYN_RS02395	hypothetical protein, partial	1	0.111111	0.0833333	0.0839005		3	0.214286	0.12	0.497373		0	0	0	0		0	0	0
UCYN_RS02400	peptidase S41	57	6.33333	4.75	4.92196		51	3.64286	2.04	7.47392		10	10	5	2.60056		10	1.42857	4.47634
UCYN_RS02405	hypothetical protein, partial	14	1.55556	1.16667	0.991734		14	1	0.56	2.58187		0	0	0	0		2	0.285714	1.30221
UCYN_RS02410	cell division protein FtsZ	31	3.44444	2.58333	3.21692		24	1.71429	0.96	3.78769		6	6	3	1.47821		4	0.571429	2.04633
UCYN_RS02415	hypothetical protein	8	0.888889	0.666667	0.716968		2	0.142857	0.08	0.306791		6	6	3	1.65212		2	0.285714	1.30221
UCYN_RS02420	carbamoyl phosphate synthase large subunit	8	0.888889	0.666667	0.606665		14	1	0.56	1.80934		3	3	1.5	0.41303		3	0.428571	1.07432
UCYN_RS02425	ribosome-associated GTPase EngA	4	0.444444	0.333333	0.369687		20	1.42857	0.8	2.73555		1	1	0.5	0.156034		3	0.428571	1.3429
UCYN_RS02430	light-independent protochlorophyllide reductase, B subunit	7	0.777778	0.583333	0.559526		14	1	0.56	1.99814		2	2	1	0.456684		1	0.142857	0.550934
UCYN_RS02435	hypothetical protein	4	0.444444	0.333333	0.387868		33	2.35714	1.32	5.25863		6	6	3	1.17025		2	0.285714	1.59159
UCYN_RS02440	hypothetical protein	1	0.111111	0.0833333	0.0889471		3	0.214286	0.12	0.497373		1	1	0.5	0.180039		2	0.285714	1.10187
UCYN_RS02445	1,4-dihydroxy-2-naphthoate prenyltransferase	1	0.111111	0.0833333	0.0938886		3	0.214286	0.12	0.468952		0	0	0	0		0	0	0
UCYN_RS02450	isochorismate synthase	2	0.222222	0.166667	0.1507		5	0.357143	0.2	0.789101		0	0	0	0		0	0	0
UCYN_RS02455	hypothetical protein	2	0.222222	0.166667	0.205739		0	0	0	0		0	0	0	0		0	0	0
UCYN_RS02460	bactoprenol glucosyl transferase	4	0.444444	0.333333	0.324109		8	0.571429	0.32	1.15181		2	2	1	0.468101		2	0.285714	1.30221
UCYN_RS02465	hypothetical protein	1	0.111111	0.0833333	0.0839005		9	0.642857	0.36	1.46257		2	2	1	0.456684		4	0.571429	2.38738
UCYN_RS02470	GTPase YlqF	6	0.666667	0.5	0.525776		5	0.357143	0.2	0.713622		1	1	0.5	0.228342		2	0.285714	0.895268
UCYN_RS02475	single-stranded DNA exonuclease	1	0.111111	0.0833333	0.0730245		5	0.357143	0.2	0.739338		1	1	0.5	0.217721		3	0.428571	1.53475
UCYN_RS02480	protoheme IX farnesyltransferase	2	0.222222	0.166667	0.160952		44	3.14286	1.76	7.01151		0	0	0	0		17	2.42857	9.36589
UCYN_RS02485	cytochrome C oxidase subunit I	1	0.111111	0.0833333	0.0753501		8	0.571429	0.32	1.13195		0	0	0	0		2	0.285714	1.30221
UCYN_RS02490	arginyl-tRNA synthetase	2	0.222222	0.166667	0.149746		3	0.214286	0.12	0.400325		2	2	1	0.435443		3	0.428571	1.43243
UCYN_RS02495	Dethiobiotin synthetase	2	0.222222	0.166667	0.192357		0	0	0	0		0	0	0	0		0	0	0
UCYN_RS02505	ferredoxin--NADP reductase	191	21.2222	15.9167	17.381		53	3.78571	2.12	7.63075		56	56	28	15.4198		22	3.14286	9.84795
UCYN_RS02510	polysaccharide pyruvyl transferase CsaB	1	0.111111	0.0833333	0.0712649		11	0.785714	0.44	1.61202		1	1	0.5	0.203522		0	0	0
UCYN_RS02515	polymerase	1	0.111111	0.0833333	0.0931494		28	2	1.12	4.21626		0	0	0	0		6	0.857143	4.29729
UCYN_RS02520	triosephosphate isomerase	6	0.666667	0.5	0.550231		14	1	0.56	1.89906		3	3	1.5	0.802459		4	0.571429	1.79054
UCYN_RS02525	dihydropteroate synthase	1	0.111111	0.0833333	0.0778287		1	0.0714286	0.04	0.156317		1	1	0.5	0.170219		2	0.285714	1.43243
UCYN_RS02530	sirohydrochlorin cobaltochelatase	3	0.333333	0.25	0.25905		10	0.714286	0.4	1.46547		0	0	0	0		0	0	0
UCYN_RS02535	hypothetical protein	0	0	0	0		2	0.142857	0.08	0.36474		0	0	0	0		0	0	0
UCYN_RS02540	peptidase M48	2	0.222222	0.166667	0.164305		5	0.357143	0.2	0.5621		0	0	0	0		0	0	0
UCYN_RS02545	16S rRNA methyltransferase	2	0.222222	0.166667	0.177894		2	0.142857	0.08	0.30395		1	1	0.5	0.217721		0	0	0
UCYN_RS02550	guanylate cyclase, partial	1	0.111111	0.0833333	0.0839005		3	0.214286	0.12	0.529461		1	1	0.5	0.240052		1	0.142857	0.421303
UCYN_RS02560	Holliday junction resolvase	1	0.111111	0.0833333	0.0985831		3	0.214286	0.12	0.512916		0	0	0	0		0	0	0
UCYN_RS02565	glycosyl transferase	5	0.555556	0.416667	0.480893		9	0.642857	0.36	1.39358		0	0	0	0		4	0.571429	2.20374
UCYN_RS02570	photosystem I reaction centre subunit XI	22	2.44444	1.83333	2.04929		6	0.428571	0.24	0.879284		6	6	3	1.08023		1	0.142857	0.651104
UCYN_RS02575	hypothetical protein	9	1	0.75	1.014		85	6.07143	3.4	14.236		5	5	2.5	1.30028		15	2.14286	11.9369
UCYN_RS02580	hydrogenase assembly protein HupF	3	0.333333	0.25	0.26485		0	0	0	0		0	0	0	0		0	0	0
UCYN_RS02585	hypothetical protein	6	0.666667	0.5	0.550231		15	1.07143	0.6	2.05166		0	0	0	0		1	0.142857	0.421303
UCYN_RS02590	acyl-CoA desaturase	2	0.222222	0.166667	0.193934		3	0.214286	0.12	0.439642		1	1	0.5	0.312067		1	0.142857	0.511582
UCYN_RS02595	30S ribosomal protein S21	8	0.888889	0.666667	0.892828		0	0	0	0		1	1	0.5	0.668716		1	0.142857	0.795794
UCYN_RS02600	iron deficiency-induced protein A	25	2.77778	2.08333	2.17463		31	2.21429	1.24	4.0705		9	9	4.5	2.00615		5	0.714286	2.75467
UCYN_RS02605	3-dehydroquinate synthase	1	0.111111	0.0833333	0.0938886		35	2.5	1.4	4.82744		1	1	0.5	0.195042		10	1.42857	7.95794
UCYN_RS02610	ATP-dependent Clp protease proteolytic subunit	29	3.22222	2.41667	2.76669		17	1.21429	0.68	2.73555		10	10	5	2.53028		2	0.285714	1.19369
UCYN_RS02615	ATP-dependent protease	6	0.666667	0.5	0.563332		6	0.428571	0.24	0.937903		1	1	0.5	0.217721		1	0.142857	0.511582
UCYN_RS02620	SOS-response transcriptional repressor, LexA	7	0.777778	0.583333	0.591498		3	0.214286	0.12	0.428173		2	2	1	0.520112		1	0.142857	0.550934
UCYN_RS02625	transcriptional regulator	6	0.666667	0.5	0.510646		6	0.428571	0.24	0.807212		0	0	0	0		0	0	0
UCYN_RS02630	hypothetical protein	6	0.666667	0.5	0.5297		7	0.5	0.28	1.0839		1	1	0.5	0.390084		7	1	6.26688
UCYN_RS02635	transcription antitermination protein NusB	6	0.666667	0.5	0.639458		4	0.285714	0.16	0.61937		4	4	2	1.33743		0	0	0
UCYN_RS02640	7-cyano-7-deazaguanine reductase	5	0.555556	0.416667	0.431751		1	0.0714286	0.04	0.153395		3	3	1.5	0.685026		0	0	0
UCYN_RS02645	RNA pseudouridine synthase	1	0.111111	0.0833333	0.081586		3	0.214286	0.12	0.443603		0	0	0	0		1	0.142857	0.511582
UCYN_RS02655	spermidine synthase	2	0.222222	0.166667	0.162054		4	0.285714	0.16	0.63741		1	1	0.5	0.183569		1	0.142857	0.550934
UCYN_RS02660	arginase/agmainase/formiminoglutamate hydrolase	4	0.444444	0.333333	0.30928		3	0.214286	0.12	0.455925		0	0	0	0		0	0	0
UCYN_RS02665	DNA mismatch repair protein MutL	4	0.444444	0.333333	0.355789		1	0.0714286	0.04	0.14525		2	2	1	0.41609		0	0	0
UCYN_RS02670	chemotaxis protein CheY	8	0.888889	0.666667	0.85261		24	1.71429	0.96	3.6474		6	6	3	1.4043		4	0.571429	2.60442
UCYN_RS02695	dihydroxynaphthoic acid synthetase	4	0.444444	0.333333	0.434127		4	0.285714	0.16	0.565976		4	4	2	0.936202		4	0.571429	1.79054
UCYN_RS02700	primosome assembly protein PriA	1	0.111111	0.0833333	0.0827271		29	2.07143	1.16	4.13901		3	3	1.5	0.550707		3	0.428571	1.43243
UCYN_RS02705	glutamate-1-semialdehyde aminotransferase	2	0.222222	0.166667	0.171449		15	1.07143	0.6	2.08644		1	1	0.5	0.217721		9	1.28571	3.79173
UCYN_RS02710	nuclease	1	0.111111	0.0833333	0.0821526		7	0.5	0.28	1.06383		1	1	0.5	0.240052		0	0	0
UCYN_RS02715	queuine tRNA-ribosyltransferase	2	0.222222	0.166667	0.18061		4	0.285714	0.16	0.596847		1	1	0.5	0.208045		0	0	0
UCYN_RS02720	NADH dehydrogenase	1	0.111111	0.0833333	0.0783442		3	0.214286	0.12	0.518315		1	1	0.5	0.292563		1	0.142857	0.550934
UCYN_RS02725	acyl-ACP reductase	4	0.444444	0.333333	0.355789		32	2.28571	1.28	5.00215		3	3	1.5	0.476035		15	2.14286	10.7432
UCYN_RS02730	aldehyde decarbonylase	8	0.888889	0.666667	0.652688		2	0.142857	0.08	0.37303		1	1	0.5	0.222905		3	0.428571	1.19369
UCYN_RS02735	radical SAM protein	1	0.111111	0.0833333	0.0889471		27	1.92857	1.08	3.95678		1	1	0.5	0.191062		4	0.571429	2.20374
UCYN_RS02740	N-acetylglucosamine-6-phosphate deacetylase	4	0.444444	0.333333	0.358484		1	0.0714286	0.04	0.156317		0	0	0	0		0	0	0
UCYN_RS02745	hydrogenase	6	0.666667	0.5	0.496362		8	0.571429	0.32	1.20465		0	0	0	0		0	0	0
UCYN_RS02750	hydrogenase nickel incorporation protein HypA	5	0.555556	0.416667	0.428622		14	1	0.56	2.29786		1	1	0.5	0.267486		2	0.285714	1.59159
UCYN_RS02755	hypothetical protein	1	0.111111	0.0833333	0.0909998		0	0	0	0		0	0	0	0		1	0.142857	0.511582
UCYN_RS02760	30S ribosomal protein S20	16	1.77778	1.33333	1.456		5	0.357143	0.2	0.820665		1	1	0.5	0.374481		0	0	0
UCYN_RS02765	DNA-directed RNA polymerase subunit beta	36	4	3	3.04199		69	4.92857	2.76	9.84798		9	9	4.5	1.79273		9	1.28571	3.58107
UCYN_RS02770	DNA-directed RNA polymerase subunit beta\'	18	2	1.5	1.46855		118	8.42857	4.72	17.1396		5	5	2.5	0.99596		29	4.14286	12.9814
UCYN_RS02775	pyridoxamine 5\'-phosphate oxidase	6	0.666667	0.5	0.503403		3	0.214286	0.12	0.482744		2	2	1	0.534973		0	0	0
UCYN_RS02780	hypothetical protein	3	0.333333	0.25	0.253499		4	0.285714	0.16	0.586189		2	2	1	0.520112		3	0.428571	2.14864
UCYN_RS02785	acyltransferase	5	0.555556	0.416667	0.3866		13	0.928571	0.52	1.76341		1	1	0.5	0.234051		0	0	0
UCYN_RS02790	hypothetical protein	4	0.444444	0.333333	0.342898		5	0.357143	0.2	0.726252		2	2	1	0.567395		0	0	0
UCYN_RS02795	carbamoyltransferase	4	0.444444	0.333333	0.288536		4	0.285714	0.16	0.586189		2	2	1	0.41609		0	0	0
UCYN_RS02800	glycine cleavage system protein H	3	0.333333	0.25	0.272999		0	0	0	0		0	0	0	0		0	0	0
UCYN_RS02805	4-hydroxy-3-methylbut-2-enyl diphosphate reductase	3	0.333333	0.25	0.241428		3	0.214286	0.12	0.487524		3	3	1.5	0.739107		0	0	0
UCYN_RS02810	hypothetical protein	2	0.222222	0.166667	0.179242		6	0.428571	0.24	0.984798		0	0	0	0		0	0	0
UCYN_RS02815	RNA pseudouridine synthase	1	0.111111	0.0833333	0.0917052		3	0.214286	0.12	0.443603		0	0	0	0		2	0.285714	1.10187
UCYN_RS02820	glycosyl transferase family 39	5	0.555556	0.416667	0.465747		1	0.0714286	0.04	0.146547		0	0	0	0		1	0.142857	0.511582
UCYN_RS02825	phosphoesterase PA-phosphatase	4	0.444444	0.333333	0.381612		6	0.428571	0.24	0.813883		1	1	0.5	0.203522		3	0.428571	2.38738
UCYN_RS02830	small GTP-binding protein domain protein	9	1	0.75	0.686901		3	0.214286	0.12	0.443603		0	0	0	0		0	0	0
UCYN_RS02840	4-hydroxythreonine-4-phosphate dehydrogenase	3	0.333333	0.25	0.277265		7	0.5	0.28	0.999071		2	2	1	0.328492		5	0.714286	2.10651
UCYN_RS02845	cytochrome B6	81	9	6.75	8.9554		50	3.57143	2	9.43293		25	25	12.5	7.55002		10	1.42857	7.16215
UCYN_RS02850	nitrogenase-associated protein	10	1.11111	0.833333	0.863501		0	0	0	0		3	3	1.5	0.668716		0	0	0
UCYN_RS02855	putative nitrogen fixation protein FixT	69	7.66667	5.75	5.95816		33	2.35714	1.32	7.12683		25	25	12.5	6.0013		12	1.71429	8.59458
UCYN_RS02860	NifZ domain-containing protein	35	3.88889	2.91667	2.81666		18	1.28571	0.72	3.51714		10	10	5	2.92563		4	0.571429	2.20374
UCYN_RS02865	trans-homoaconitate synthase	32	3.55556	2.66667	2.52373		42	3	1.68	6.32439		7	7	3.5	0.885597		12	1.71429	5.05563
UCYN_RS02870	hypothetical protein	12	1.33333	1	1.25628		0	0	0	0		5	5	2.5	0.975211		0	0	0
UCYN_RS02875	FeMo cofactor biosynthesis protein NifB	1394	154.889	116.167	127.837		1028	73.4286	41.12	145.456		294	294	147	94.9115		280	40	133.693
UCYN_RS02880	cysteine desulfurase	84	9.33333	7	8.64102		26	1.85714	1.04	4.63854		31	31	15.5	6.91006		18	2.57143	10.7432
UCYN_RS02885	nitrogen fixation protein NifU	125	13.8889	10.4167	9.72859		70	5	2.8	10.1675		58	58	29	14.6756		18	2.57143	8.59458
UCYN_RS02890	Mo-nitrogenase iron protein subunit NifH	14994	1666	1249.5	1442.1		2368	169.143	94.72	396.599		2073	2073	1036.5	510.723		469	67	258.388
UCYN_RS02895	nitrogenase molybdenum-iron protein alpha chain	10211	1134.56	850.917	974.16		2069	147.786	82.76	326.53		1697	1697	848.5	317.747		1294	184.857	487.78
UCYN_RS02900	nitrogenase molybdenum-iron protein beta chain	12217	1357.44	1018.08	976.532		2733	195.214	109.32	373.813		1949	1949	974.5	467.861		1640	234.286	559.33
UCYN_RS02905	nitrogenase iron-molybdenum cofactor biosynthesis protein NifE	36	4	3	3.1782		40	2.85714	1.6	5.86189		19	19	9.5	2.43669		7	1	4.17792
UCYN_RS02910	nitrogenase iron-molybdenum cofactor biosynthesis protein NifN	21	2.33333	1.75	1.81335		26	1.85714	1.04	4.02591		12	12	6	2.08045		4	0.571429	2.20374
UCYN_RS02915	nitrogen fixation protein NifX	22	2.44444	1.83333	1.92785		43	3.07143	1.72	6.47497		5	5	2.5	1.61414		8	1.14286	4.77477
UCYN_RS02920	hypothetical protein	4	0.444444	0.333333	0.411477		3	0.214286	0.12	0.447636		6	6	3	1.30633		0	0	0
UCYN_RS02925	nitrogenase stabilizing/protective protein	21	2.33333	1.75	2.03631		3	0.214286	0.12	0.502448		4	4	2	0.680874		3	0.428571	3.06949
UCYN_RS02930	protein hesA	13	1.44444	1.08333	1.12255		1	0.0714286	0.04	0.135647		3	3	1.5	0.561721		3	0.428571	1.95331
UCYN_RS02935	protein HesB	122	13.5556	10.1667	11.4544		14	1	0.56	2.32107		29	29	14.5	11.8043		4	0.571429	3.18318
UCYN_RS02945	hypothetical protein	13	1.44444	1.08333	1.31444		4	0.285714	0.16	0.669931		4	4	2	1.13479		0	0	0
UCYN_RS02950	maltoporin	158	17.5556	13.1667	13.5445		17	1.21429	0.68	2.36463		15	15	7.5	3.12067		2	0.285714	1.19369
UCYN_RS02955	ferredoxin	263	29.2222	21.9167	31.1128		76	5.42857	3.04	10.8471		33	33	16.5	15.4473		10	1.42857	7.95794
UCYN_RS02960	hypothetical protein	16	1.77778	1.33333	1.36172		17	1.21429	0.68	3.06622		3	3	1.5	1.27664		5	0.714286	4.47634
UCYN_RS02965	putative Zn-dependent protease-like protein	13	1.44444	1.08333	1.00516		12	0.857143	0.48	1.8237		4	4	2	0.680874		2	0.285714	1.43243
UCYN_RS02970	hypothetical protein	6	0.666667	0.5	0.473199		5	0.357143	0.2	0.752904		5	5	2.5	0.936202		0	0	0
UCYN_RS02975	single-stranded DNA-binding protein	19	2.11111	1.58333	2.14066		52	3.71429	2.08	7.97656		6	6	3	1.70219		18	2.57143	16.1148
UCYN_RS02980	photosystem I subunit III precursor, plastocyanin (cyt c553) docking protein (PsaF)	42	4.66667	3.5	4.21067		20	1.42857	0.8	2.85449		10	10	5	3.90084		4	0.571429	3.18318
UCYN_RS02985	G3E family GTPase	4	0.444444	0.333333	0.353133		2	0.142857	0.08	0.331582		1	1	0.5	0.195042		1	0.142857	0.550934
UCYN_RS02990	hypothetical protein	6	0.666667	0.5	0.606665		4	0.285714	0.16	0.643659		5	5	2.5	2.46369		0	0	0
UCYN_RS02995	hypothetical protein	1	0.111111	0.0833333	0.10469		0	0	0	0		1	1	0.5	0.18724		0	0	0
UCYN_RS03000	pantothenate kinase	1	0.111111	0.0833333	0.0924216		1	0.0714286	0.04	0.160915		2	2	1	0.382123		0	0	0
UCYN_RS03005	ABC transporter substrate-binding protein	10	1.11111	0.833333	0.793958		10	0.714286	0.4	1.54843		1	1	0.5	0.292563		4	0.571429	2.38738
UCYN_RS03010	inosine-5-monophosphate dehydrogenase	9	1	0.75	0.844998		20	1.42857	0.8	3.09685		0	0	0	0		5	0.714286	2.38738
UCYN_RS03015	valyl-tRNA synthetase	4	0.444444	0.333333	0.319729		6	0.428571	0.24	0.813883		1	1	0.5	0.146282		5	0.714286	2.55791
UCYN_RS03020	methyltransferase	1	0.111111	0.0833333	0.107545		0	0	0	0		0	0	0	0		0	0	0
UCYN_RS03025	uracil phosphoribosyltransferase	4	0.444444	0.333333	0.363999		0	0	0	0		2	2	1	0.520112		0	0	0
UCYN_RS03030	damage-inducible protein CinA, partial	4	0.444444	0.333333	0.319729		9	0.642857	0.36	1.36778		0	0	0	0		5	0.714286	2.23817
UCYN_RS03040	7-carboxy-7-deazaguanine synthase	2	0.222222	0.166667	0.163172		4	0.285714	0.16	0.656532		0	0	0	0		1	0.142857	0.421303
UCYN_RS03045	ribosomal protein S12 methylthiotransferase	12	1.33333	1	1.17322		6	0.428571	0.24	0.903485		5	5	2.5	0.955308		0	0	0
UCYN_RS03050	RNA helicase	31	3.44444	2.58333	2.82099		34	2.42857	1.36	5.26465		12	12	6	2.08045		6	0.857143	2.38738
UCYN_RS03055	putative Zn-dependent protease-like protein	3	0.333333	0.25	0.22462		0	0	0	0		0	0	0	0		0	0	0
UCYN_RS03060	hypothetical protein	2	0.222222	0.166667	0.176567		0	0	0	0		2	2	1	0.720156		0	0	0
UCYN_RS03065	diacylglycerol kinase	4	0.444444	0.333333	0.446414		1	0.0714286	0.04	0.147868		0	0	0	0		0	0	0
UCYN_RS03070	hypothetical protein	4	0.444444	0.333333	0.340431		3	0.214286	0.12	0.447636		1	1	0.5	0.267486		2	0.285714	1.10187
UCYN_RS03075	amino acid transporter	6	0.666667	0.5	0.567839		17	1.21429	0.68	2.32522		2	2	1	0.480104		5	0.714286	2.38738
UCYN_RS03080	inositol monophosphatase	10	1.11111	0.833333	0.946398		9	0.642857	0.36	1.60565		4	4	2	0.656984		0	0	0
UCYN_RS03085	hypothetical protein	0	0	0	0		0	0	0	0		0	0	0	0		1	0.142857	0.716215
UCYN_RS03090	tRNA-dihydrouridine synthase A	3	0.333333	0.25	0.262888		0	0	0	0		0	0	0	0		0	0	0
UCYN_RS03095	hypothetical protein	10	1.11111	0.833333	0.839005		4	0.285714	0.16	0.698439		1	1	0.5	0.228342		1	0.142857	0.651104
UCYN_RS03100	short-chain dehydrogenase	16	1.77778	1.33333	1.3816		2	0.142857	0.08	0.325016		6	6	3	1.93697		1	0.142857	0.716215
UCYN_RS03105	acetyl-CoA carboxylase carboxyl transferase subunit alpha	4	0.444444	0.333333	0.30529		16	1.14286	0.64	2.17035		3	3	1.5	0.510656		6	0.857143	2.86486
UCYN_RS03110	hypothetical protein	1	0.111111	0.0833333	0.0876294		0	0	0	0		0	0	0	0		0	0	0
UCYN_RS03115	peptidase M16	3	0.333333	0.25	0.249929		3	0.214286	0.12	0.473461		3	3	1.5	0.702152		0	0	0
UCYN_RS03120	oxidoreductase	140	15.5556	11.6667	13.0409		44	3.14286	1.76	6.62555		34	34	17	7.95772		19	2.71429	7.56004
UCYN_RS03125	glutamyl-tRNA(Gln) amidotransferase	3	0.333333	0.25	0.272999		9	0.642857	0.36	1.27345		1	1	0.5	0.217721		2	0.285714	1.02316
UCYN_RS03135	hypothetical protein	65	7.22222	5.41667	7.05457		44	3.14286	1.76	5.51287		10	10	5	3.22828		8	1.14286	5.20883
UCYN_RS03140	hypothetical protein	5	0.555556	0.416667	0.399661		6	0.428571	0.24	0.887206		0	0	0	0		3	0.428571	3.06949
UCYN_RS03145	hypothetical protein	7	0.777778	0.583333	0.662478		1	0.0714286	0.04	0.172772		1	1	0.5	0.208045		0	0	0
UCYN_RS03150	poly(A) polymerase	5	0.555556	0.416667	0.434925		4	0.285714	0.16	0.650032		1	1	0.5	0.283698		1	0.142857	0.895268
UCYN_RS03155	alanine acetyltransferase	3	0.333333	0.25	0.281666		3	0.214286	0.12	0.478057		1	1	0.5	0.302001		0	0	0
UCYN_RS03160	pyruvate dehydrogenase subunit beta	8	0.888889	0.666667	0.610579		67	4.78571	2.68	10.0889		3	3	1.5	0.63832		4	0.571429	2.04633
UCYN_RS03165	preprotein translocase subunit SecD	8	0.888889	0.666667	0.635166		5	0.357143	0.2	0.689635		3	3	1.5	0.685026		2	0.285714	0.716215
UCYN_RS03170	preprotein translocase subunit SecF	9	1	0.75	0.79455		1	0.0714286	0.04	0.142724		2	2	1	0.390084		0	0	0
UCYN_RS03180	tRNA threonylcarbamoyladenosine modification protein TsaD	2	0.222222	0.166667	0.18061		2	0.142857	0.08	0.30395		0	0	0	0		0	0	0
UCYN_RS03185	ferrochelatase	2	0.222222	0.166667	0.17397		8	0.571429	0.32	1.23874		1	1	0.5	0.260056		3	0.428571	1.53475
UCYN_RS03190	4-hydroxybenzoate polyprenyltransferase	0	0	0	0		0	0	0	0		0	0	0	0		1	0.142857	0.716215
UCYN_RS03195	ATP-dependent DNA helicase RecG	1	0.111111	0.0833333	0.081586		17	1.21429	0.68	2.58358		1	1	0.5	0.195042		2	0.285714	0.842606
UCYN_RS03200	glycine oxidase ThiO	6	0.666667	0.5	0.541831		8	0.571429	0.32	1.02583		0	0	0	0		3	0.428571	1.95331
UCYN_RS03205	thiazole synthase	7	0.777778	0.583333	0.803978		31	2.21429	1.24	4.34882		7	7	3.5	1.48941		3	0.428571	1.43243
UCYN_RS03210	4-hydroxy-3-methylbut-2-en-1-yl diphosphate synthase	6	0.666667	0.5	0.52191		9	0.642857	0.36	1.44823		4	4	2	0.960207		2	0.285714	1.02316
UCYN_RS03220	photosystem I reaction center subunit PsaK	51	5.66667	4.25	4.57067		46	3.28571	1.84	8.48328		13	13	6.5	4.68101		2	0.285714	2.04633
UCYN_RS03225	UvrD/REP helicase	2	0.222222	0.166667	0.146956		0	0	0	0		1	1	0.5	0.183569		0	0	0
UCYN_RS03230	enolase	6	0.666667	0.5	0.510646		5	0.357143	0.2	0.789101		3	3	1.5	0.668716		0	0	0
UCYN_RS03235	2-octaprenyl-6-methoxyphenyl hydroxylase	11	1.22222	0.916667	1.001		4	0.285714	0.16	0.54711		4	4	2	0.734276		2	0.285714	1.10187
UCYN_RS03240	Fe-S oxidoreductase	3	0.333333	0.25	0.227499		8	0.571429	0.32	1.10342		1	1	0.5	0.167179		10	1.42857	4.47634
UCYN_RS03245	hypothetical protein	3	0.333333	0.25	0.354899		4	0.285714	0.16	0.721464		0	0	0	0		2	0.285714	2.04633
UCYN_RS03255	peptidase A8	4	0.444444	0.333333	0.369687		10	0.714286	0.4	1.60915		1	1	0.5	0.260056		4	0.571429	2.60442
UCYN_RS03260	biotin biosynthesis protein BioY	2	0.222222	0.166667	0.160952		4	0.285714	0.16	0.50117		0	0	0	0		2	0.285714	1.30221
UCYN_RS03265	peptide deformylase	4	0.444444	0.333333	0.404443		0	0	0	0		1	1	0.5	0.222905		0	0	0
UCYN_RS03270	tryptophanyl-tRNA synthetase	9	1	0.75	0.729245		7	0.5	0.28	1.0839		2	2	1	0.468101		2	0.285714	1.43243
UCYN_RS03275	S-adenosylmethionine synthetase	13	1.44444	1.08333	1.38549		14	1	0.56	1.91489		5	5	2.5	1.26514		3	0.428571	1.26391
UCYN_RS03280	16S rRNA methyltransferase	0	0	0	0		2	0.142857	0.08	0.293095		2	2	1	0.506055		0	0	0
UCYN_RS03285	hypothetical protein	0	0	0	0		20	1.42857	0.8	3.09685		0	0	0	0		3	0.428571	1.95331
UCYN_RS03290	6-phosphogluconate dehydrogenase	243	27	20.25	22.6353		119	8.5	4.76	17.2848		50	50	25	12.0026		61	8.71429	36.4076
UCYN_RS03295	small GTP-binding protein domain protein	1	0.111111	0.0833333	0.0758331		0	0	0	0		0	0	0	0		1	0.142857	0.716215
UCYN_RS03300	N-acetyl-gamma-glutamyl-phosphate reductase	1	0.111111	0.0833333	0.0691811		5	0.357143	0.2	0.636175		1	1	0.5	0.158678		2	0.285714	1.19369
UCYN_RS03305	LytR family transcriptional regulator	9	1	0.75	0.777151		30	2.14286	1.2	4.06941		1	1	0.5	0.183569		3	0.428571	1.3429
UCYN_RS03310	transketolase	27	3	2.25	2.3486		6	0.428571	0.24	0.775432		17	17	8.5	4.42095		4	0.571429	1.59159
UCYN_RS03315	cell division protein FtsH	34	3.77778	2.83333	2.77392		19	1.35714	0.76	2.18079		15	15	7.5	2.86593		10	1.42857	3.58107
UCYN_RS03320	hypothetical protein	1	0.111111	0.0833333	0.0744023		0	0	0	0		0	0	0	0		0	0	0
UCYN_RS03325	ABC transporter substrate-binding protein	0	0	0	0		0	0	0	0		1	1	0.5	0.191062		0	0	0
UCYN_RS03330	hypothetical protein	1	0.111111	0.0833333	0.0783442		0	0	0	0		0	0	0	0		0	0	0
UCYN_RS03335	tRNA modification GTPase TrmE	3	0.333333	0.25	0.249929		14	1	0.56	2.32107		1	1	0.5	0.141849		8	1.14286	5.72972
UCYN_RS03340	CobW	0	0	0	0		3	0.214286	0.12	0.468952		1	1	0.5	0.260056		0	0	0
UCYN_RS03345	hydroxyacylglutathione hydrolase	0	0	0	0		0	0	0	0		3	3	1.5	0.573185		1	0.142857	0.716215
UCYN_RS03350	alpha-mannosidase	5	0.555556	0.416667	0.399661		3	0.214286	0.12	0.435751		2	2	1	0.283698		1	0.142857	0.447634
UCYN_RS03355	Holliday junction DNA helicase RuvA	2	0.222222	0.166667	0.176567		4	0.285714	0.16	0.663164		1	1	0.5	0.191062		0	0	0
UCYN_RS03360	psaA	442	49.1111	36.8333	38.7322		92	6.57143	3.68	13.363		63	63	31.5	17.873		17	2.42857	8.69689
UCYN_RS03365	psaB	341	37.8889	28.4167	27.4423		36	2.57143	1.44	5.42091		35	35	17.5	3.90084		21	3	9.40032
UCYN_RS03375	hypothetical protein	1	0.111111	0.0833333	0.0985831		0	0	0	0		0	0	0	0		0	0	0
UCYN_RS03380	hypothetical protein	4	0.444444	0.333333	0.303333		0	0	0	0		6	6	3	1.37005		2	0.285714	1.10187
UCYN_RS03385	Clp protease proteolytic subunit ClpP	47	5.22222	3.91667	4.34382		15	1.07143	0.6	2.14087		9	9	4.5	2.55328		5	0.714286	5.11582
UCYN_RS03390	peptidase S14	30	3.33333	2.5	2.95749		15	1.07143	0.6	2.23818		9	9	4.5	1.91496		1	0.142857	0.550934
UCYN_RS03395	phytoene synthase	4	0.444444	0.333333	0.40793		8	0.571429	0.32	1.4119		2	2	1	0.534973		0	0	0
UCYN_RS03405	transcription termination factor NusA	7	0.777778	0.583333	0.583167		0	0	0	0		4	4	2	1.10141		5	0.714286	2.98423
UCYN_RS03410	hypothetical protein	4	0.444444	0.333333	0.313377		16	1.14286	0.64	2.08423		0	0	0	0		0	0	0
UCYN_RS03415	translation initiation factor IF-2	16	1.77778	1.33333	1.352		9	0.642857	0.36	1.65977		3	3	1.5	0.610567		9	1.28571	4.29729
UCYN_RS03420	glycosyltransferase	5	0.555556	0.416667	0.381612		31	2.21429	1.24	4.46327		4	4	2	0.83218		0	0	0
UCYN_RS03430	hypothetical protein, partial	2	0.222222	0.166667	0.177894		7	0.5	0.28	1.01675		0	0	0	0		0	0	0
UCYN_RS03435	hypothetical protein	0	0	0	0		1	0.0714286	0.04	0.134535		0	0	0	0		0	0	0
UCYN_RS03440	guanylate kinase	3	0.333333	0.25	0.279448		3	0.214286	0.12	0.443603		0	0	0	0		1	0.142857	0.716215
UCYN_RS03445	50S rRNA methyltransferase	1	0.111111	0.0833333	0.080476		4	0.285714	0.16	0.631281		0	0	0	0		0	0	0
UCYN_RS03450	Fe-S oxidoreductase	9	1	0.75	0.682498		14	1	0.56	2.18844		4	4	2	0.870886		1	0.142857	0.477477
UCYN_RS03455	LuxR family transcriptional regulator	4	0.444444	0.333333	0.326344		6	0.428571	0.24	0.781586		2	2	1	0.41609		2	0.285714	1.30221
UCYN_RS03460	hypothetical protein	7	0.777778	0.583333	0.600071		10	0.714286	0.4	1.54843		0	0	0	0		7	1	3.85654
UCYN_RS03465	cysteine desulfurase	4	0.444444	0.333333	0.335602		7	0.5	0.28	1.0839		2	2	1	0.492738		1	0.142857	0.651104
UCYN_RS03470	hypothetical protein	3	0.333333	0.25	0.253499		1	0.0714286	0.04	0.149212		1	1	0.5	0.228342		0	0	0
UCYN_RS03475	transporter	6	0.666667	0.5	0.503403		16	1.14286	0.64	2.24455		2	2	1	0.435443		5	0.714286	2.75467
UCYN_RS03480	cysteine desulfurase activator complex subunit SufB	14	1.55556	1.16667	1.07545		10	0.714286	0.4	1.51975		4	4	2	0.624135		2	0.285714	1.02316
UCYN_RS03490	preprotein translocase subunit SecA	6	0.666667	0.5	0.496362		47	3.35714	1.88	5.98004		1	1	0.5	0.222905		8	1.14286	4.40748
UCYN_RS03500	methionyl-tRNA synthetase	7	0.777778	0.583333	0.56719		1	0.0714286	0.04	0.142724		2	2	1	0.398384		0	0	0
UCYN_RS03505	hypothetical protein	3	0.333333	0.25	0.303333		8	0.571429	0.32	1.20465		1	1	0.5	0.234051		3	0.428571	1.79054
UCYN_RS03510	hypothetical protein	4	0.444444	0.333333	0.337999		7	0.5	0.28	1.00783		1	1	0.5	0.275354		2	0.285714	1.10187
UCYN_RS03515	putative PLP-dependent enzyme possibly involved in cell wall biogenesis	5	0.555556	0.416667	0.50127		7	0.5	0.28	1.01675		1	1	0.5	0.283698		2	0.285714	1.30221
UCYN_RS03520	3-hydroxypropionyl-CoA synthetase	9	1	0.75	0.714562		11	0.785714	0.44	1.53005		1	1	0.5	0.234051		5	0.714286	2.10651
UCYN_RS03525	preprotein translocase subunit TatC	2	0.222222	0.166667	0.1727		4	0.285714	0.16	0.542589		3	3	1.5	0.87769		2	0.285714	1.43243
UCYN_RS03530	hypothetical protein	1	0.111111	0.0833333	0.0977683		4	0.285714	0.16	0.650032		1	1	0.5	0.212773		0	0	0
UCYN_RS03535	membrane protein	3	0.333333	0.25	0.308608		0	0	0	0		1	1	0.5	0.346742		0	0	0
UCYN_RS03540	transporter, partial	2	0.222222	0.166667	0.152645		4	0.285714	0.16	0.631281		1	1	0.5	0.195042		2	0.285714	1.02316
UCYN_RS03545	molecular chaperone GroES	5	0.555556	0.416667	0.542659		133	9.5	5.32	22.2752		7	7	3.5	1.2136		44	6.28571	39.3918
UCYN_RS03550	molecular chaperone GroEL	13	1.44444	1.08333	1.15631		101	7.21429	4.04	14.0487		6	6	3	1.60492		30	4.28571	17.9054
UCYN_RS03560	chromosome segregation protein ScpB	1	0.111111	0.0833333	0.096967		1	0.0714286	0.04	0.150581		0	0	0	0		0	0	0
UCYN_RS03565	hypothetical protein	3	0.333333	0.25	0.331681		3	0.214286	0.12	0.447636		1	1	0.5	0.292563		2	0.285714	1.30221
UCYN_RS03570	CemA family protein	3	0.333333	0.25	0.268863		2	0.142857	0.08	0.280569		1	1	0.5	0.191062		0	0	0
UCYN_RS03575	cyanobacterial membrane protein, in cluster with PxcA	3	0.333333	0.25	0.266841		9	0.642857	0.36	1.28452		2	2	1	0.445811		12	1.71429	5.72972
UCYN_RS03580	30S ribosomal protein S21	28	3.11111	2.33333	3.89693		24	1.71429	0.96	4.8632		6	6	3	1.27664		0	0	0
UCYN_RS03585	DnaJ-class molecular chaperone	2	0.222222	0.166667	0.1507		5	0.357143	0.2	0.689635		1	1	0.5	0.222905		0	0	0
UCYN_RS03590	pyruvate dehydrogenase E1 subunit alpha	2	0.222222	0.166667	0.158792		0	0	0	0		4	4	2	0.985476		3	0.428571	1.43243
UCYN_RS03595	hypothetical protein	4	0.444444	0.333333	0.345401		12	0.857143	0.48	1.98949		1	1	0.5	0.550707		0	0	0
UCYN_RS03600	cobalt-precorrin-8X methylmutase	2	0.222222	0.166667	0.219073		2	0.142857	0.08	0.325016		1	1	0.5	0.253028		0	0	0
UCYN_RS03605	ATP-binding protein	0	0	0	0		3	0.214286	0.12	0.451742		0	0	0	0		0	0	0
UCYN_RS03610	adenylylsulfate kinase	16	1.77778	1.33333	1.59058		10	0.714286	0.4	1.5782		5	5	2.5	1.33743		2	0.285714	1.59159
UCYN_RS03615	phage shock protein A (IM30), suppresses sigma54-dependent transcription	5	0.555556	0.416667	0.448105		6	0.428571	0.24	0.920372		3	3	1.5	0.685026		6	0.857143	3.90663
UCYN_RS03620	serine acetyltransferase, partial	12	1.33333	1	1.20305		13	0.928571	0.52	2.09189		4	4	2	1.38697		0	0	0
UCYN_RS03625	signal peptidase I	2	0.222222	0.166667	0.176567		0	0	0	0		1	1	0.5	0.283698		0	0	0
UCYN_RS03630	apolipoprotein N-acyltransferase	2	0.222222	0.166667	0.165454		0	0	0	0		2	2	1	0.346742		0	0	0
UCYN_RS03635	hypothetical protein	1	0.111111	0.0833333	0.0903051		0	0	0	0		2	2	1	0.550707		0	0	0
UCYN_RS03640	hypothetical protein	1	0.111111	0.0833333	0.0924216		0	0	0	0		0	0	0	0		0	0	0
UCYN_RS03645	hypothetical protein	2	0.222222	0.166667	0.164305		0	0	0	0		0	0	0	0		0	0	0
UCYN_RS03650	UDP-N-acetylmuramoyl-tripeptide--D-alanyl-D-alanine ligase	3	0.333333	0.25	0.230454		14	1	0.56	2.34476		1	1	0.5	0.161414		1	0.142857	0.596846
UCYN_RS03655	UDP-N-acetylmuramoylalanyl-D-glutamate--2,6-diaminopimelate ligase	2	0.222222	0.166667	0.17397		26	1.85714	1.04	3.67884		0	0	0	0		5	0.714286	2.38738
UCYN_RS03665	hypothetical protein	2	0.222222	0.166667	0.169		16	1.14286	0.64	2.73555		0	0	0	0		7	1	6.26688
UCYN_RS03670	protochlorophyllide reductase	12	1.33333	1	1.0594		50	3.57143	2	7.89101		5	5	2.5	1.08861		10	1.42857	8.95268
UCYN_RS03675	light-independent protochlorophyllide reductase, N subunit	9	1	0.75	0.709798		8	0.571429	0.32	1.162		1	1	0.5	0.146282		2	0.285714	1.19369
UCYN_RS03680	(2Fe-2S)-binding protein	2	0.222222	0.166667	0.21509		3	0.214286	0.12	0.518315		1	1	0.5	0.292563		1	0.142857	1.19369
UCYN_RS03685	cobalamin biosynthesis protein CobQ	2	0.222222	0.166667	0.170215		12	0.857143	0.48	1.87581		2	2	1	0.468101		3	0.428571	1.79054
UCYN_RS03690	hypothetical protein	6	0.666667	0.5	0.460908		6	0.428571	0.24	1.05892		2	2	1	0.480104		3	0.428571	1.53475
UCYN_RS03695	alkyl hydroperoxide reductase	4	0.444444	0.333333	0.397646		8	0.571429	0.32	1.33986		2	2	1	0.668716		3	0.428571	1.79054
UCYN_RS03700	30S ribosomal protein S18	47	5.22222	3.91667	5.29532		15	1.07143	0.6	1.95396		15	15	7.5	3.42513		5	0.714286	7.16215
UCYN_RS03705	ribonuclease	12	1.33333	1	0.972326		45	3.21429	1.8	7.53672		5	5	2.5	1.23185		7	1	3.13344
UCYN_RS03710	hypothetical protein	3	0.333333	0.25	0.290901		8	0.571429	0.32	1.42724		2	2	1	0.748962		0	0	0
UCYN_RS03715	hypothetical protein	5	0.555556	0.416667	0.518858		0	0	0	0		0	0	0	0		0	0	0
UCYN_RS03720	3-dehydroquinate dehydratase	7	0.777778	0.583333	0.65722		6	0.428571	0.24	1.11909		3	3	1.5	0.624135		0	0	0
UCYN_RS03725	threonyl-tRNA synthetase	4	0.444444	0.333333	0.32861		5	0.357143	0.2	0.689635		6	6	3	0.780169		1	0.142857	0.477477
UCYN_RS03730	seryl-tRNA synthetase	3	0.333333	0.25	0.246458		11	0.785714	0.44	1.61202		3	3	1.5	0.529926		3	0.428571	1.19369
UCYN_RS03735	Peroxiredoxin	0	0	0	0		4	0.285714	0.16	0.721464		0	0	0	0		1	0.142857	0.716215
UCYN_RS03740	cell division protein FtsW	3	0.333333	0.25	0.241428		0	0	0	0		1	1	0.5	0.191062		0	0	0
UCYN_RS03745	mrp	3	0.333333	0.25	0.26485		5	0.357143	0.2	0.796762		2	2	1	0.506055		1	0.142857	0.397897
UCYN_RS03750	hypothetical protein	8	0.888889	0.666667	0.757118		7	0.5	0.28	1.02583		5	5	2.5	1.33743		0	0	0
UCYN_RS03755	hypothetical protein	4	0.444444	0.333333	0.295749		63	4.5	2.52	8.83793		1	1	0.5	0.176642		12	1.71429	5.37161
UCYN_RS03760	SAM-dependent methlyltransferase	5	0.555556	0.416667	0.458526		7	0.5	0.28	0.973671		1	1	0.5	0.334358		6	0.857143	3.06949
UCYN_RS03765	glucose-1-phosphate adenylyltransferase	2	0.222222	0.166667	0.179242		5	0.357143	0.2	0.739338		1	1	0.5	0.302001		0	0	0
UCYN_RS03770	excinuclease ABC subunit B	10	1.11111	0.833333	0.81586		64	4.57143	2.56	10.1005		4	4	2	0.814089		18	2.57143	8.59458
UCYN_RS03780	D-alanyl-D-alanine dipeptidase	2	0.222222	0.166667	0.155657		2	0.142857	0.08	0.295735		3	3	1.5	0.573185		0	0	0
UCYN_RS03785	peptide ABC transporter substrate-binding protein	2	0.222222	0.166667	0.170215		2	0.142857	0.08	0.318705		1	1	0.5	0.141849		0	0	0
UCYN_RS03790	sulfate adenylyltransferase	11	1.22222	0.916667	0.850521		8	0.571429	0.32	1.12228		0	0	0	0		1	0.142857	0.511582
UCYN_RS03795	peptidase C14	38	4.22222	3.16667	3.21099		37	2.64286	1.48	5.62308		3	3	1.5	0.739107		15	2.14286	6.31954
UCYN_RS03800	hypothetical protein	19	2.11111	1.58333	1.65272		68	4.85714	2.72	9.70526		9	9	4.5	1.56034		19	2.71429	8.00475
UCYN_RS03805	30S ribosomal protein S16	14	1.55556	1.16667	1.3465		5	0.357143	0.2	0.701423		3	3	1.5	0.906002		3	0.428571	2.68581
UCYN_RS03810	RNA-binding protein, partial	23	2.55556	1.91667	1.97166		5	0.357143	0.2	0.863858		1	1	0.5	0.212773		1	0.142857	0.511582
UCYN_RS03815	lipid-A-disaccharide synthase	12	1.33333	1	1.014		39	2.78571	1.56	5.24688		1	1	0.5	0.246369		2	0.285714	1.02316
UCYN_RS03820	hypothetical protein	42	4.66667	3.5	3.94332		17	1.21429	0.68	2.68294		15	15	7.5	4.38845		7	1	5.57056
UCYN_RS03825	UDP-N-acetylenolpyruvoylglucosamine reductase	3	0.333333	0.25	0.283919		24	1.71429	0.96	3.42539		0	0	0	0		8	1.14286	4.40748
UCYN_RS03830	UDP-N-acetylmuramate--alanine ligase	2	0.222222	0.166667	0.159864		6	0.428571	0.24	0.834575		1	1	0.5	0.267486		2	0.285714	1.10187
UCYN_RS03835	3-ketoacyl-ACP reductase	3	0.333333	0.25	0.253499		2	0.142857	0.08	0.285449		1	1	0.5	0.180039		1	0.142857	0.651104
UCYN_RS03840	single-stranded DNA-specific exonuclease	1	0.111111	0.0833333	0.080476		11	0.785714	0.44	1.88069		0	0	0	0		2	0.285714	0.954953
UCYN_RS03845	methyltransferase family protein	3	0.333333	0.25	0.246458		4	0.285714	0.16	0.650032		2	2	1	0.534973		1	0.142857	0.477477
UCYN_RS03850	glycosyltransferase	11	1.22222	0.916667	1.03278		19	1.35714	0.76	2.94201		2	2	1	0.520112		1	0.142857	0.376955
UCYN_RS03860	hypothetical protein	0	0	0	0		3	0.214286	0.12	0.424482		1	1	0.5	0.170219		3	0.428571	1.43243
UCYN_RS03865	membrane protein, partial	4	0.444444	0.333333	0.297609		4	0.285714	0.16	0.54711		0	0	0	0		2	0.285714	1.02316
UCYN_RS03870	UDP-N-acetyl-D-mannosaminuronic acid transferase	0	0	0	0		3	0.214286	0.12	0.482744		0	0	0	0		0	0	0
UCYN_RS03875	30S ribosomal protein S12	23	2.55556	1.91667	2.21211		7	0.5	0.28	1.0839		3	3	1.5	0.653164		3	0.428571	2.14864
UCYN_RS03880	30S ribosomal protein S7	23	2.55556	1.91667	2.8641		13	0.928571	0.52	2.09189		8	8	4	4.40566		5	0.714286	2.55791
UCYN_RS03885	elongation factor P	212	23.5556	17.6667	18.1736		131	9.35714	5.24	18.5357		46	46	23	8.44418		28	4	11.7965
UCYN_RS03890	elongation factor Tu	204	22.6667	17	19.4622		158	11.2857	6.32	20.9137		36	36	18	9.36202		53	7.57143	27.1138
UCYN_RS03895	30S ribosomal protein S10	27	3	2.25	3.39797		12	0.857143	0.48	2.14087		3	3	1.5	0.720156		4	0.571429	2.86486
UCYN_RS03900	NnrU	4	0.444444	0.333333	0.311315		7	0.5	0.28	1.1264		1	1	0.5	0.346742		1	0.142857	1.02316
UCYN_RS03905	transcriptional regulator	1	0.111111	0.0833333	0.0810272		5	0.357143	0.2	0.752904		0	0	0	0		0	0	0
UCYN_RS03910	ferredoxin	6	0.666667	0.5	0.62814		0	0	0	0		0	0	0	0		0	0	0
UCYN_RS03915	molybdenum cofactor biosynthesis protein MoeB	4	0.444444	0.333333	0.345401		6	0.428571	0.24	0.937903		4	4	2	0.913368		1	0.142857	0.511582
UCYN_RS03920	histidine kinase	3	0.333333	0.25	0.23196		6	0.428571	0.24	0.848964		0	0	0	0		1	0.142857	0.477477
UCYN_RS03935	recombinase RecA	9	1	0.75	0.682498		14	1	0.56	2.03351		1	1	0.5	0.240052		0	0	0
UCYN_RS03940	oxidoreductase	8	0.888889	0.666667	0.808887		12	0.857143	0.48	1.74301		5	5	2.5	1.26514		2	0.285714	1.10187
UCYN_RS03950	hypothetical protein	3	0.333333	0.25	0.235032		0	0	0	0		1	1	0.5	0.275354		0	0	0
UCYN_RS03955	NADH:ubiquinone oxidoreductase subunit K	52	5.77778	4.33333	4.59073		5	0.357143	0.2	0.873048		12	12	6	4.68101		0	0	0
UCYN_RS03960	NADH:ubiquinone oxidoreductase subunit J	267	29.6667	22.25	24.1115		104	7.42857	4.16	16.5727		25	25	12.5	5.08806		35	5	31.3344
UCYN_RS03965	NADH dehydrogenase subunit I	129	14.3333	10.75	11.1392		28	2	1.12	4.68952		25	25	12.5	7.09244		2	0.285714	1.19369
UCYN_RS03970	NADPH-quinone oxidoreductase	97	10.7778	8.08333	8.25545		26	1.85714	1.04	4.10333		20	20	10	4.35443		4	0.571429	2.20374
UCYN_RS03975	GDP-L-fucose synthase	20	2.22222	1.66667	1.98823		9	0.642857	0.36	1.40685		4	4	2	1.13479		2	0.285714	1.59159
UCYN_RS03980	phosphoheptose isomerase	7	0.777778	0.583333	0.652046		2	0.142857	0.08	0.328266		0	0	0	0		0	0	0
UCYN_RS03985	HAD family hydrolase	2	0.222222	0.166667	0.186299		1	0.0714286	0.04	0.176487		1	1	0.5	0.234051		2	0.285714	1.43243
UCYN_RS03990	hypothetical protein	2	0.222222	0.166667	0.159864		3	0.214286	0.12	0.487524		1	1	0.5	0.191062		0	0	0
UCYN_RS03995	glycosyl transferase family 1	3	0.333333	0.25	0.25905		1	0.0714286	0.04	0.186515		0	0	0	0		0	0	0
UCYN_RS04000	mannosyltransferase	1	0.111111	0.0833333	0.0882833		4	0.285714	0.16	0.669931		0	0	0	0		0	0	0
UCYN_RS04005	alanine dehydrogenase	7	0.777778	0.583333	0.652046		11	0.785714	0.44	1.58374		2	2	1	0.506055		4	0.571429	1.90991
UCYN_RS04010	DNA mismatch repair protein MutS	4	0.444444	0.333333	0.3014		21	1.5	0.84	3.13345		1	1	0.5	0.170219		0	0	0
UCYN_RS04020	acetyl-CoA carboxylase subunit beta	3	0.333333	0.25	0.268863		0	0	0	0		0	0	0	0		0	0	0
UCYN_RS04025	histidine kinase, partial	4	0.444444	0.333333	0.315466		5	0.357143	0.2	0.695479		0	0	0	0		4	0.571429	1.79054
UCYN_RS04035	peptide ABC transporter substrate-binding protein	5	0.555556	0.416667	0.413635		8	0.571429	0.32	1.2158		2	2	1	0.506055		0	0	0
UCYN_RS04040	peptide ABC transporter permease	3	0.333333	0.25	0.246458		0	0	0	0		1	1	0.5	0.234051		1	0.142857	0.550934
UCYN_RS04055	hypothetical protein	4	0.444444	0.333333	0.288536		6	0.428571	0.24	0.879284		1	1	0.5	0.191062		0	0	0
UCYN_RS04060	DNA-directed RNA polymerase subunit gamma	26	2.88889	2.16667	2.2128		21	1.5	0.84	2.75744		4	4	2	0.936202		4	0.571429	1.90991
UCYN_RS04065	deoxyribose-phosphate aldolase	3	0.333333	0.25	0.275116		4	0.285714	0.16	0.613582		2	2	1	0.693483		0	0	0
UCYN_RS04070	histidine kinase	7	0.777778	0.583333	0.583167		3	0.214286	0.12	0.482744		0	0	0	0		0	0	0
UCYN_RS04075	hypothetical protein	0	0	0	0		0	0	0	0		1	1	0.5	0.302001		0	0	0
UCYN_RS04080	hypothetical protein	0	0	0	0		1	0.0714286	0.04	0.160915		0	0	0	0		0	0	0
UCYN_RS04085	hypothetical protein	3	0.333333	0.25	0.255323		1	0.0714286	0.04	0.147868		0	0	0	0		3	0.428571	1.6528
UCYN_RS04090	FAD binding protein	7	0.777778	0.583333	0.667821		8	0.571429	0.32	1.07628		1	1	0.5	0.180039		8	1.14286	4.40748
UCYN_RS04095	chromosome partitioning protein Smc	1	0.111111	0.0833333	0.0793958		9	0.642857	0.36	1.20097		2	2	1	0.360078		3	0.428571	1.79054
UCYN_RS04100	4-diphosphocytidyl-2C-methyl-D-erythritol kinase	2	0.222222	0.166667	0.192357		0	0	0	0		0	0	0	0		0	0	0
UCYN_RS04105	hypothetical protein, partial	1	0.111111	0.0833333	0.081586		0	0	0	0		2	2	1	0.624135		0	0	0
UCYN_RS04110	histidyl-tRNA synthetase	3	0.333333	0.25	0.239797		14	1	0.56	2.03351		0	0	0	0		0	0	0
UCYN_RS04115	sxtJ	1	0.111111	0.0833333	0.0869851		1	0.0714286	0.04	0.176487		0	0	0	0		0	0	0
UCYN_RS04120	hypothetical protein	1	0.111111	0.0833333	0.0889471		4	0.285714	0.16	0.602323		2	2	1	0.390084		0	0	0
UCYN_RS04125	aspartate--tRNA ligase	2	0.222222	0.166667	0.1507		18	1.28571	0.72	2.56904		1	1	0.5	0.222905		4	0.571429	2.04633
UCYN_RS04130	cell division protein FtsW	5	0.555556	0.416667	0.422499		7	0.5	0.28	1.03507		0	0	0	0		0	0	0
UCYN_RS04135	FO synthase	3	0.333333	0.25	0.25905		15	1.07143	0.6	2.12241		1	1	0.5	0.191062		0	0	0
UCYN_RS04140	UDP-glucose 4-epimerase	6	0.666667	0.5	0.601524		5	0.357143	0.2	0.774213		2	2	1	0.435443		1	0.142857	0.651104
UCYN_RS04145	magnesium-protoporphyrin IX monomethyl ester cyclase	5	0.555556	0.416667	0.405136		13	0.928571	0.52	1.95755		3	3	1.5	0.720156		2	0.285714	1.43243
UCYN_RS04150	hypothetical protein	1	0.111111	0.0833333	0.0882833		0	0	0	0		0	0	0	0		0	0	0
UCYN_RS04155	long-chain fatty acid--CoA ligase	3	0.333333	0.25	0.203965		2	0.142857	0.08	0.328266		2	2	1	0.435443		1	0.142857	0.596846
UCYN_RS04160	amidase	3	0.333333	0.25	0.253499		11	0.785714	0.44	1.75288		2	2	1	0.520112		2	0.285714	1.10187
UCYN_RS04165	UDP-N-acetylglucosamine 2-epimerase	7	0.777778	0.583333	0.575068		5	0.357143	0.2	0.672676		5	5	2.5	1.14171		3	0.428571	1.6528
UCYN_RS04170	cysteinyl-tRNA synthetase	3	0.333333	0.25	0.25905		3	0.214286	0.12	0.428173		2	2	1	0.41609		1	0.142857	0.511582
UCYN_RS04175	cell division protein FtsY, partial	2	0.222222	0.166667	0.162054		14	1	0.56	2.03351		0	0	0	0		1	0.142857	0.651104
UCYN_RS04180	30S ribosomal protein S15	38	4.22222	3.16667	4.1624		8	0.571429	0.32	1.00234		6	6	3	1.70219		2	0.285714	1.59159
UCYN_RS04185	chitin-binding protein	2	0.222222	0.166667	0.190806		4	0.285714	0.16	0.691087		0	0	0	0		0	0	0
UCYN_RS04190	Zn-dependent protease	2	0.222222	0.166667	0.171449		7	0.5	0.28	1.07377		2	2	1	0.456684		1	0.142857	0.511582
UCYN_RS04195	dihydroorotate oxidase	4	0.444444	0.333333	0.337999		1	0.0714286	0.04	0.147868		8	8	4	2.08045		0	0	0
UCYN_RS04200	hypothetical protein	1	0.111111	0.0833333	0.072134		4	0.285714	0.16	0.683888		0	0	0	0		0	0	0
UCYN_RS04205	enoyl-ACP reductase	3	0.333333	0.25	0.262888		2	0.142857	0.08	0.258477		0	0	0	0		0	0	0
UCYN_RS04210	Global nitrogen regulator	3	0.333333	0.25	0.303333		5	0.357143	0.2	0.81254		2	2	1	0.425546		2	0.285714	1.43243
UCYN_RS04215	hypothetical protein	1	0.111111	0.0833333	0.080476		11	0.785714	0.44	1.50455		1	1	0.5	0.199192		2	0.285714	1.19369
UCYN_RS04225	alanyl-tRNA synthetase	7	0.777778	0.583333	0.544801		7	0.5	0.28	1.02583		2	2	1	0.398384		2	0.285714	1.10187
UCYN_RS04230	CopY family transcriptional repressor	8	0.888889	0.666667	0.727998		0	0	0	0		2	2	1	0.390084		1	0.142857	0.651104
UCYN_RS04235	Zn-dependent protease with chaperone function	6	0.666667	0.5	0.440868		0	0	0	0		1	1	0.5	0.212773		2	0.285714	1.43243
UCYN_RS04240	NAD-dependent DNA ligase LigA	4	0.444444	0.333333	0.293912		3	0.214286	0.12	0.447636		3	3	1.5	0.653164		0	0	0
UCYN_RS04245	RND transporter	1	0.111111	0.0833333	0.076818		0	0	0	0		1	1	0.5	0.292563		1	0.142857	0.550934
UCYN_RS04250	chemotaxis protein CheY	1	0.111111	0.0833333	0.0889471		1	0.0714286	0.04	0.159352		0	0	0	0		0	0	0
UCYN_RS04255	hypothetical protein	1	0.111111	0.0833333	0.101982		0	0	0	0		0	0	0	0		0	0	0
UCYN_RS04260	adenosine deaminase	2	0.222222	0.166667	0.179242		3	0.214286	0.12	0.447636		3	3	1.5	0.63832		0	0	0
UCYN_RS04265	ATP-dependent Clp protease ATP-binding protein	290	32.2222	24.1667	21.4418		296	21.1429	11.84	47.1683		70	70	35	10.9224		92	13.1429	43.9278
UCYN_RS04270	homoserine kinase	0	0	0	0		10	0.714286	0.4	1.50581		0	0	0	0		5	0.714286	3.58107
UCYN_RS04275	peptide chain release factor 2	6	0.666667	0.5	0.533683		2	0.142857	0.08	0.306791		1	1	0.5	0.267486		2	0.285714	1.10187
UCYN_RS04280	alanine glycine permease	9	1	0.75	0.695881		19	1.35714	0.76	2.68839		3	3	1.5	0.484243		1	0.142857	0.511582
UCYN_RS04285	molecular chaperone DnaJ	2	0.222222	0.166667	0.182		4	0.285714	0.16	0.698439		3	3	1.5	0.759083		0	0	0
UCYN_RS04290	primosome subunit DnaD	7	0.777778	0.583333	0.559526		0	0	0	0		2	2	1	0.435443		0	0	0
UCYN_RS04295	aspartate kinase	3	0.333333	0.25	0.249929		7	0.5	0.28	0.941747		2	2	1	0.367138		1	0.142857	0.511582
UCYN_RS04300	squalene cyclase	6	0.666667	0.5	0.514346		12	0.857143	0.48	1.62777		3	3	1.5	0.597576		1	0.142857	0.550934
UCYN_RS04305	membrane protein	2	0.222222	0.166667	0.179242		4	0.285714	0.16	0.613582		0	0	0	0		0	0	0
UCYN_RS04310	GDSL-like Lipase/Acylhydrolase	1	0.111111	0.0833333	0.0909998		0	0	0	0		0	0	0	0		0	0	0
UCYN_RS04315	sugar ABC transporter ATP-binding protein	8	0.888889	0.666667	0.711577		8	0.571429	0.32	1.27482		1	1	0.5	0.199192		2	0.285714	1.02316
UCYN_RS04320	hypothetical protein	1	0.111111	0.0833333	0.0876294		5	0.357143	0.2	0.70747		0	0	0	0		2	0.285714	1.02316
UCYN_RS04330	glutamyl-tRNA synthetase	9	1	0.75	0.724284		18	1.28571	0.72	2.59157		5	5	2.5	1.08861		6	0.857143	2.86486
UCYN_RS04335	ABC transporter	1	0.111111	0.0833333	0.0917052		0	0	0	0		0	0	0	0		1	0.142857	0.477477
UCYN_RS04340	NAD(P)H-quinone oxidoreductase subunit 4	39	4.33333	3.25	3.3192		22	1.57143	0.88	3.22404		8	8	4	1.02598		4	0.571429	1.68521
UCYN_RS04345	hypothetical protein	4	0.444444	0.333333	0.411477		0	0	0	0		0	0	0	0		0	0	0
UCYN_RS04350	2-amino-4-hydroxy-6-hydroxymethyldihydropteridine pyrophosphokinase	5	0.555556	0.416667	0.497058		1	0.0714286	0.04	0.188659		0	0	0	0		0	0	0
UCYN_RS04355	cation transporter	5	0.555556	0.416667	0.428622		12	0.857143	0.48	1.8237		2	2	1	0.302001		0	0	0
UCYN_RS04360	hypothetical protein	11	1.22222	0.916667	0.891299		3	0.214286	0.12	0.512916		3	3	1.5	0.585126		2	0.285714	0.954953
UCYN_RS04370	phosphoadenosine phosphosulfate reductase	3	0.333333	0.25	0.268863		26	1.85714	1.04	3.71083		0	0	0	0		1	0.142857	0.550934
UCYN_RS04375	XRE family transcriptional regulator	3	0.333333	0.25	0.249929		8	0.571429	0.32	1.06753		2	2	1	0.492738		2	0.285714	1.19369
UCYN_RS04380	DNA repair protein RadA, partial	6	0.666667	0.5	0.52191		9	0.642857	0.36	1.19129		2	2	1	0.279463		2	0.285714	1.10187
UCYN_RS04385	organic solvent tolerance protein OstA	2	0.222222	0.166667	0.193934		23	1.64286	0.92	3.34076		3	3	1.5	1.08023		11	1.57143	5.25224
UCYN_RS04390	ABC transporter	6	0.666667	0.5	0.567839		8	0.571429	0.32	1.162		3	3	1.5	0.759083		1	0.142857	0.716215
UCYN_RS04395	permease	7	0.777778	0.583333	0.544801		4	0.285714	0.16	0.565976		1	1	0.5	0.173371		0	0	0
UCYN_RS04400	putative glutamine amidotransferase	2	0.222222	0.166667	0.182		31	2.21429	1.24	4.2401		1	1	0.5	0.170219		3	0.428571	1.95331
UCYN_RS04405	glutamyl-tRNA reductase	7	0.777778	0.583333	0.534257		2	0.142857	0.08	0.328266		6	6	3	1.22113		0	0	0
UCYN_RS04415	membrane protein	2	0.222222	0.166667	0.157733		4	0.285714	0.16	0.533766		2	2	1	0.425546		0	0	0
UCYN_RS04420	1-acyl-sn-glycerol-3-phosphate acyltransferase	1	0.111111	0.0833333	0.0799322		11	0.785714	0.44	1.47989		3	3	1.5	0.63832		0	0	0
UCYN_RS04425	subtilisin-like serine protease	1	0.111111	0.0833333	0.0748732		79	5.64286	3.16	11.6815		1	1	0.5	0.18724		33	4.71429	14.7719
UCYN_RS04430	tRNA (guanine-N7)-methyltransferase	2	0.222222	0.166667	0.18061		16	1.14286	0.64	2.36588		1	1	0.5	0.199192		5	0.714286	3.25552
UCYN_RS04435	hypothetical protein	0	0	0	0		0	0	0	0		1	1	0.5	0.346742		0	0	0
UCYN_RS04440	hypothetical protein, partial	2	0.222222	0.166667	0.217064		2	0.142857	0.08	0.309685		2	2	1	0.585126		0	0	0
UCYN_RS04445	hypothetical protein	2	0.222222	0.166667	0.20938		1	0.0714286	0.04	0.221801		0	0	0	0		0	0	0
UCYN_RS04450	membrane protein	3	0.333333	0.25	0.283919		4	0.285714	0.16	0.581002		1	1	0.5	0.173371		0	0	0
UCYN_RS04455	ATP-binding protein	1	0.111111	0.0833333	0.0946398		6	0.428571	0.24	0.929055		2	2	1	0.456684		0	0	0
UCYN_RS04460	ABC transporter permease	1	0.111111	0.0833333	0.0889471		4	0.285714	0.16	0.581002		2	2	1	0.520112		0	0	0
UCYN_RS04465	cytochrome B6	24	2.66667	2	1.99943		7	0.5	0.28	1.2094		10	10	5	1.53476		2	0.285714	1.19369
UCYN_RS04470	oxyanion-translocating ATPase	26	2.88889	2.16667	2.34793		14	1	0.56	2.20948		5	5	2.5	1.11453		8	1.14286	3.58107
UCYN_RS04475	hypothetical protein	27	3	2.25	2.40157		24	1.71429	0.96	3.75161		10	10	5	2.83698		2	0.285714	0.954953
UCYN_RS04480	peptide chain release factor 3	6	0.666667	0.5	0.479593		12	0.857143	0.48	1.74301		3	3	1.5	0.550707		9	1.28571	4.95841
UCYN_RS04485	integrase	2	0.222222	0.166667	0.18061		3	0.214286	0.12	0.455925		1	1	0.5	0.283698		0	0	0
UCYN_RS04490	putative transcriptional regulator	2	0.222222	0.166667	0.268863		0	0	0	0		1	1	0.5	0.292563		0	0	0
UCYN_RS04495	geranylgeranyl diphosphate reductase	8	0.888889	0.666667	0.610579		23	1.64286	0.92	3.5953		1	1	0.5	0.203522		6	0.857143	3.90663
UCYN_RS04500	GTPase CgtA	8	0.888889	0.666667	0.795292		23	1.64286	0.92	3.70104		3	3	1.5	0.529926		4	0.571429	2.60442
UCYN_RS04505	heme utilization protein	4	0.444444	0.333333	0.30928		4	0.285714	0.16	0.581002		3	3	1.5	0.390084		1	0.142857	0.550934
UCYN_RS04510	hypothetical protein	3	0.333333	0.25	0.295749		7	0.5	0.28	1.10474		2	2	1	0.407044		0	0	0
UCYN_RS04515	hypothetical protein	1	0.111111	0.0833333	0.0810272		0	0	0	0		0	0	0	0		0	0	0
UCYN_RS04520	hypothetical protein	1	0.111111	0.0833333	0.127204		0	0	0	0		1	1	0.5	0.292563		0	0	0
UCYN_RS04525	glutathione synthetase	18	2	1.5	1.7745		61	4.35714	2.44	7.76133		3	3	1.5	0.520112		9	1.28571	5.37161
UCYN_RS04530	glutaredoxin	12	1.33333	1	1.10906		19	1.35714	0.76	3.80308		0	0	0	0		5	0.714286	4.47634
UCYN_RS04535	6-pyruvoyl tetrahydropterin synthase	15	1.66667	1.25	1.32425		40	2.85714	1.6	6.1937		6	6	3	1.4043		30	4.28571	17.9054
UCYN_RS04540	hypothetical protein	25	2.77778	2.08333	2.27499		11	0.785714	0.44	2.17526		9	9	4.5	1.56034		2	0.285714	1.30221
UCYN_RS04545	cytochrome B6	978	108.667	81.5	86.9903		218	15.5714	8.72	36.5112		222	222	111	31.9749		83	11.8571	49.5382
UCYN_RS04550	cytochrome B6	182	20.2222	15.1667	14.9518		34	2.42857	1.36	5.63689		50	50	25	11.7025		12	1.71429	7.16215
UCYN_RS04555	uroporphyrinogen-III synthase /uroporphyrinogen-III C-methyltransferase	3	0.333333	0.25	0.233486		22	1.57143	0.88	3.61093		3	3	1.5	0.653164		3	0.428571	1.3429
UCYN_RS04560	6-carboxy-5,6,7,8-tetrahydropterin synthase	1	0.111111	0.0833333	0.124526		12	0.857143	0.48	1.74301		2	2	1	0.780169		3	0.428571	1.79054
UCYN_RS04575	hypothetical protein	3	0.333333	0.25	0.23196		8	0.571429	0.32	1.25054		0	0	0	0		1	0.142857	0.716215
UCYN_RS04585	ribose 5-phosphate isomerase	17	1.88889	1.41667	1.87953		6	0.428571	0.24	0.769374		4	4	2	1.04022		2	0.285714	1.79054
UCYN_RS04590	RNA-binding protein	21	2.33333	1.75	1.97166		11	0.785714	0.44	1.71949		4	4	2	0.960207		1	0.142857	0.447634
UCYN_RS04595	porphobilinogen deaminase	1	0.111111	0.0833333	0.0876294		6	0.428571	0.24	0.895271		1	1	0.5	0.203522		0	0	0
UCYN_RS04600	hypothetical protein	19	2.11111	1.58333	1.98911		68	4.85714	2.72	11.2738		2	2	1	0.748962		16	2.28571	14.3243
UCYN_RS04605	hypothetical protein	10	1.11111	0.833333	0.938886		0	0	0	0		1	1	0.5	0.292563		0	0	0
UCYN_RS04610	hypothetical protein, partial	0	0	0	0		4	0.285714	0.16	0.721464		0	0	0	0		0	0	0
UCYN_RS04620	putative S-layer protein	1	0.111111	0.0833333	0.089621		5	0.357143	0.2	0.781586		0	0	0	0		3	0.428571	1.43243
UCYN_RS04625	cell division protein FtsH	58	6.44444	4.83333	5.12043		128	9.14286	5.12	16.6738		9	9	4.5	1.62035		79	11.2857	35.3631
UCYN_RS04630	hypothetical protein	5	0.555556	0.416667	0.448105		0	0	0	0		5	5	2.5	1.95042		1	0.142857	0.716215
UCYN_RS04635	membrane protein	3	0.333333	0.25	0.211249		2	0.142857	0.08	0.278192		3	3	1.5	0.438845		1	0.142857	0.511582
UCYN_RS04640	sulfite reductase, partial	23	2.55556	1.91667	2.01548		70	5	2.8	9.81993		12	12	6	2.16047		16	2.28571	8.18531
UCYN_RS04645	magnesium transporter	17	1.88889	1.41667	1.29748		15	1.07143	0.6	2.08644		6	6	3	1.22113		3	0.428571	1.19369
UCYN_RS04650	chorismate synthase	6	0.666667	0.5	0.5297		22	1.57143	0.88	3.08626		3	3	1.5	0.484243		2	0.285714	1.19369
UCYN_RS04655	hypothetical protein	6	0.666667	0.5	0.545999		2	0.142857	0.08	0.356811		2	2	1	0.668716		0	0	0
UCYN_RS04660	hypothetical protein	5	0.555556	0.416667	0.410763		4	0.285714	0.16	0.791003		3	3	1.5	1.22113		0	0	0
UCYN_RS04665	tRNA (guanine-N2)-dimethyltransferase	0	0	0	0		6	0.428571	0.24	0.781586		0	0	0	0		1	0.142857	0.596846
UCYN_RS04670	aspartate aminotransferase	8	0.888889	0.666667	0.706267		7	0.5	0.28	1.06383		3	3	1.5	0.585126		4	0.571429	2.60442
UCYN_RS04675	hypothetical protein	2	0.222222	0.166667	0.158792		2	0.142857	0.08	0.301162		6	6	3	1.24827		2	0.285714	1.43243
UCYN_RS04680	iron ABC transporter substrate-binding protein	17	1.88889	1.41667	1.34073		87	6.21429	3.48	12.31		3	3	1.5	0.445811		16	2.28571	8.18531
UCYN_RS04685	tRNA(Ile)-lysidine synthetase	1	0.111111	0.0833333	0.0793958		8	0.571429	0.32	1.26256		0	0	0	0		3	0.428571	1.6528
UCYN_RS04695	Holliday junction DNA helicase RuvB	4	0.444444	0.333333	0.295749		9	0.642857	0.36	1.35523		0	0	0	0		2	0.285714	0.954953
UCYN_RS04700	glycosyltransferase	3	0.333333	0.25	0.26485		3	0.214286	0.12	0.478057		1	1	0.5	0.267486		0	0	0
UCYN_RS04705	nicotinic acid mononucleotide adenylyltransferase	3	0.333333	0.25	0.248181		8	0.571429	0.32	1.01005		0	0	0	0		1	0.142857	0.447634
UCYN_RS04710	NAD synthetase	2	0.222222	0.166667	0.166619		2	0.142857	0.08	0.312634		1	1	0.5	0.217721		2	0.285714	0.954953
UCYN_RS04715	peptidase U61	1	0.111111	0.0833333	0.0882833		2	0.142857	0.08	0.341944		0	0	0	0		0	0	0
UCYN_RS04720	dihydroflavonol-4-reductase	1	0.111111	0.0833333	0.0863501		20	1.42857	0.8	2.87953		1	1	0.5	0.217721		0	0	0
UCYN_RS04725	tRNA (guanine-N1)-methyltransferase	1	0.111111	0.0833333	0.0903051		2	0.142857	0.08	0.318705		2	2	1	0.693483		2	0.285714	1.43243
UCYN_RS04730	ATP-dependent Clp protease ClpS	13	1.44444	1.08333	1.39809		5	0.357143	0.2	0.922096		1	1	0.5	0.468101		0	0	0
UCYN_RS04735	abortive phage infection protein	5	0.555556	0.416667	0.413635		27	1.92857	1.08	3.92176		2	2	1	0.534973		7	1	5.0135
UCYN_RS04740	ATPase	3	0.333333	0.25	0.22462		6	0.428571	0.24	0.813883		1	1	0.5	0.180039		4	0.571429	2.38738
UCYN_RS04745	DNA polymerase III subunit delta\'	1	0.111111	0.0833333	0.080476		3	0.214286	0.12	0.502448		2	2	1	0.567395		0	0	0
UCYN_RS04750	histidine kinase	5	0.555556	0.416667	0.358484		0	0	0	0		0	0	0	0		0	0	0
UCYN_RS04755	cobaltochelatase	5	0.555556	0.416667	0.399661		14	1	0.56	1.66512		2	2	1	0.468101		4	0.571429	1.79054
UCYN_RS04760	superoxide dismutase, Ni	42	4.66667	3.5	4.82387		10	0.714286	0.4	1.47868		17	17	8.5	5.48808		2	0.285714	1.79054
UCYN_RS04765	nickel-type superoxide dismutase maturation protease	33	3.66667	2.75	3.51702		8	0.571429	0.32	1.50927		9	9	4.5	6.4814		3	0.428571	3.06949
UCYN_RS04770	ammonium transporter	2	0.222222	0.166667	0.159864		4	0.285714	0.16	0.602323		3	3	1.5	0.826061		2	0.285714	1.59159
UCYN_RS04775	cobalamin biosynthesis protein CobD	2	0.222222	0.166667	0.198823		15	1.07143	0.6	2.39029		0	0	0	0		7	1	4.17792
UCYN_RS04780	hypothetical protein	6	0.666667	0.5	0.525776		8	0.571429	0.32	1.30006		3	3	1.5	0.739107		4	0.571429	2.60442
UCYN_RS04785	molecular chaperone DnaJ	7	0.777778	0.583333	0.563332		2	0.142857	0.08	0.377317		0	0	0	0		0	0	0
UCYN_RS04790	thioredoxin	4	0.444444	0.333333	0.366821		5	0.357143	0.2	0.85486		0	0	0	0		0	0	0
UCYN_RS04795	phosphoglucosamine mutase	1	0.111111	0.0833333	0.103772		9	0.642857	0.36	1.27345		2	2	1	0.398384		0	0	0
UCYN_RS04800	methionine aminopeptidase	1	0.111111	0.0833333	0.0744023		2	0.142857	0.08	0.295735		3	3	1.5	0.702152		3	0.428571	2.38738
UCYN_RS04805	sugar ABC transporter permease	1	0.111111	0.0833333	0.0783442		2	0.142857	0.08	0.273555		3	3	1.5	0.63832		0	0	0
UCYN_RS04810	sugar ABC transporter permease	6	0.666667	0.5	0.545999		2	0.142857	0.08	0.42632		2	2	1	0.297207		2	0.285714	0.842606
UCYN_RS04815	sodium:calcium antiporter	4	0.444444	0.333333	0.384714		5	0.357143	0.2	0.873048		1	1	0.5	0.222905		0	0	0
UCYN_RS04820	single-stranded nucleic acid binding R3H domain-containing protein	3	0.333333	0.25	0.249929		49	3.5	1.96	6.18655		2	2	1	0.480104		9	1.28571	4.02871
UCYN_RS04825	50S ribosomal protein L3	118	13.1111	9.83333	10.656		24	1.71429	0.96	3.93919		15	15	7.5	4.0123		6	0.857143	2.86486
UCYN_RS04830	50S ribosomal protein L4	140	15.5556	11.6667	15.4785		70	5	2.8	11.6054		24	24	12	4.58548		16	2.28571	10.4177
UCYN_RS04835	50S ribosomal protein L23	40	4.44444	3.33333	3.91073		15	1.07143	0.6	2.67608		4	4	2	1.13479		1	0.142857	0.550934
UCYN_RS04840	50S ribosomal protein L2	139	15.4444	11.5833	13.703		95	6.78571	3.8	14.9929		15	15	7.5	3.1916		28	4	11.1411
UCYN_RS04845	30S ribosomal protein S19	30	3.33333	2.5	2.75116		2	0.142857	0.08	0.328266		6	6	3	1.51817		0	0	0
UCYN_RS04850	50S ribosomal protein L22	92	10.2222	7.66667	7.71884		18	1.28571	0.72	2.68581		4	4	2	0.985476		6	0.857143	4.77477
UCYN_RS04855	30S ribosomal protein S3	246	27.3333	20.5	25.7537		83	5.92857	3.32	12.273		20	20	10	4.68101		27	3.85714	16.1148
UCYN_RS04860	50S ribosomal protein L16	148	16.4444	12.3333	13.6784		82	5.85714	3.28	13.8752		17	17	8.5	3.97886		19	2.71429	9.07205
UCYN_RS04865	50S ribosomal protein L29	62	6.88889	5.16667	5.5565		15	1.07143	0.6	2.76629		6	6	3	1.05985		4	0.571429	2.38738
UCYN_RS04870	30S ribosomal protein S17	52	5.77778	4.33333	6.34184		22	1.57143	0.88	3.72261		4	4	2	0.764247		5	0.714286	2.75467
UCYN_RS04875	50S ribosomal protein L14	81	9	6.75	7.79047		10	0.714286	0.4	1.88659		7	7	3.5	1.68036		5	0.714286	2.98423
UCYN_RS04880	50S ribosomal protein L24	72	8	6	6.81406		23	1.64286	0.92	4.24164		12	12	6	2.49654		8	1.14286	4.77477
UCYN_RS04885	50S ribosomal protein L5	44	4.88889	3.66667	4.06655		18	1.28571	0.72	3.14297		6	6	3	1.22113		2	0.285714	1.43243
UCYN_RS04890	30S ribosomal protein S8	79	8.77778	6.58333	8.27051		27	1.92857	1.08	4.47636		9	9	4.5	2.16047		3	0.428571	1.3429
UCYN_RS04895	50S ribosomal protein L6	58	6.44444	4.83333	5.08251		14	1	0.56	2.07015		9	9	4.5	2.27725		3	0.428571	1.79054
UCYN_RS04900	50S ribosomal protein L18	96	10.6667	8	10.816		32	2.28571	1.28	4.64802		13	13	6.5	3.12067		4	0.571429	2.38738
UCYN_RS04905	30S ribosomal protein S5	123	13.6667	10.25	11.7346		43	3.07143	1.72	6.91933		18	18	9	4.5545		21	3	13.6732
UCYN_RS04910	50S ribosomal protein L15	76	8.44444	6.33333	7.07935		17	1.21429	0.68	2.60772		13	13	6.5	2.43413		3	0.428571	2.38738
UCYN_RS04915	preprotein translocase subunit SecY	73	8.11111	6.08333	7.13709		24	1.71429	0.96	3.51714		18	18	9	3.43911		4	0.571429	2.04633
UCYN_RS04920	adenylate kinase	14	1.55556	1.16667	1.32496		9	0.642857	0.36	1.30725		4	4	2	0.851093		1	0.142857	0.596846
UCYN_RS04925	translation initiation factor IF-1	13	1.44444	1.08333	1.14768		16	1.14286	0.64	2.47748		0	0	0	0		1	0.142857	1.02316
UCYN_RS04930	30S ribosomal protein S13	41	4.55556	3.41667	3.88023		16	1.14286	0.64	2.47748		10	10	5	2.60056		1	0.142857	0.550934
UCYN_RS04935	30S ribosomal protein S11	44	4.88889	3.66667	4.30181		25	1.78571	1	3.98381		17	17	8.5	3.38626		4	0.571429	3.58107
UCYN_RS04940	DNA-directed RNA polymerase subunit alpha	249	27.6667	20.75	25.6145		73	5.21429	2.92	11.8631		22	22	11	5.02352		13	1.85714	6.20719
UCYN_RS04945	50S ribosomal protein L17	46	5.11111	3.83333	4.94708		12	0.857143	0.48	1.58838		12	12	6	2.95643		0	0	0
UCYN_RS04950	tRNA pseudouridine synthase A	38	4.22222	3.16667	3.37999		8	0.571429	0.32	1.12228		7	7	3.5	1.77119		2	0.285714	1.30221
UCYN_RS04955	50S ribosomal protein L13	79	8.77778	6.58333	6.23045		38	2.71429	1.52	5.42353		7	7	3.5	1.56034		5	0.714286	4.47634
UCYN_RS04960	30S ribosomal protein S9	119	13.2222	9.91667	11.5391		76	5.42857	3.04	10.1416		8	8	4	1.52849		16	2.28571	9.54953
UCYN_RS04965	50S ribosomal protein L31	21	2.33333	1.75	2.21812		2	0.142857	0.08	0.349219		6	6	3	1.44031		5	0.714286	2.75467
UCYN_RS04970	peptide chain release factor 1	13	1.44444	1.08333	0.863986		11	0.785714	0.44	1.61202		1	1	0.5	0.234051		7	1	4.55773
UCYN_RS04975	hypothetical protein	2	0.222222	0.166667	0.182		2	0.142857	0.08	0.301162		0	0	0	0		0	0	0
UCYN_RS04985	ribonuclease Z	2	0.222222	0.166667	0.169		8	0.571429	0.32	1.10342		1	1	0.5	0.217721		0	0	0
UCYN_RS04990	hypothetical protein	3	0.333333	0.25	0.270915		5	0.357143	0.2	0.774213		0	0	0	0		3	0.428571	2.14864
UCYN_RS04995	hypothetical protein	3	0.333333	0.25	0.300762		5	0.357143	0.2	0.774213		0	0	0	0		0	0	0
UCYN_RS05000	trigger factor	21	2.33333	1.75	1.71331		31	2.21429	1.24	4.13669		5	5	2.5	1.14171		14	2	9.11546
UCYN_RS05005	hypothetical protein	6	0.666667	0.5	0.499858		9	0.642857	0.36	1.53875		0	0	0	0		0	0	0
UCYN_RS05010	(dimethylallyl)adenosine tRNA methylthiotransferase	8	0.888889	0.666667	0.690801		5	0.357143	0.2	0.726252		3	3	1.5	0.739107		0	0	0
UCYN_RS05015	amidase	5	0.555556	0.416667	0.40793		15	1.07143	0.6	1.92343		1	1	0.5	0.267486		4	0.571429	1.90991
UCYN_RS05020	FAD-binding protein	1	0.111111	0.0833333	0.0821526		5	0.357143	0.2	0.774213		1	1	0.5	0.222905		0	0	0
UCYN_RS05025	periplasmic protein, partial	2	0.222222	0.166667	0.18341		3	0.214286	0.12	0.473461		1	1	0.5	0.240052		2	0.285714	1.19369
UCYN_RS05030	hypothetical protein	1	0.111111	0.0833333	0.0844998		0	0	0	0		1	1	0.5	0.180039		0	0	0
UCYN_RS05035	hypothetical protein	1	0.111111	0.0833333	0.1183		0	0	0	0		0	0	0	0		0	0	0
UCYN_RS05040	hypothetical protein	4	0.444444	0.333333	0.335602		0	0	0	0		0	0	0	0		0	0	0
UCYN_RS05045	hypothetical protein	753	83.6667	62.75	62.7322		768	54.8571	30.72	110.574		158	158	79	123.267		227	32.4286	116.129
UCYN_RS05050	RNA-binding protein	43	4.77778	3.58333	4.13568		10	0.714286	0.4	1.76487		5	5	2.5	2.12773		3	0.428571	3.58107
UCYN_RS05055	membrane protein	4	0.444444	0.333333	0.384714		5	0.357143	0.2	0.719882		4	4	2	0.796768		1	0.142857	0.421303
UCYN_RS05060	ABC transporter substrate-binding protein	2	0.222222	0.166667	0.164305		15	1.07143	0.6	2.12241		0	0	0	0		3	0.428571	1.26391
UCYN_RS05065	ferredoxin--nitrite reductase	4	0.444444	0.333333	0.378559		1	0.0714286	0.04	0.159352		0	0	0	0		0	0	0
UCYN_RS05070	3-hydroxyacyl-ACP dehydratase	8	0.888889	0.666667	0.745195		7	0.5	0.28	1.1968		7	7	3.5	1.59839		1	0.142857	0.447634
UCYN_RS05075	hypothetical protein	37	4.11111	3.08333	3.44653		11	0.785714	0.44	2.43982		11	11	5.5	2.7833		0	0	0
UCYN_RS05080	hydrogenase assembly protein HupF	3	0.333333	0.25	0.255323		17	1.21429	0.68	2.65739		0	0	0	0		1	0.142857	0.511582
UCYN_RS05085	hypothetical protein	2	0.222222	0.166667	0.177894		0	0	0	0		1	1	0.5	0.170219		0	0	0
UCYN_RS05090	radical SAM protein	0	0	0	0		6	0.428571	0.24	1.03663		0	0	0	0		0	0	0
UCYN_RS05095	hypothetical protein	0	0	0	0		3	0.214286	0.12	0.631281		0	0	0	0		0	0	0
UCYN_RS05100	ATPase AAA	4	0.444444	0.333333	0.372597		7	0.5	0.28	1.06383		2	2	1	0.425546		2	0.285714	1.19369
UCYN_RS05105	hypothetical protein	9	1	0.75	0.894704		4	0.285714	0.16	0.575905		1	1	0.5	0.253028		2	0.285714	1.43243
UCYN_RS05110	single-stranded DNA-binding protein	1	0.111111	0.0833333	0.0839005		4	0.285714	0.16	0.705949		0	0	0	0		0	0	0
UCYN_RS05115	heat shock protein Hsp90	1	0.111111	0.0833333	0.0833096		10	0.714286	0.4	1.30264		0	0	0	0		2	0.285714	1.02316
UCYN_RS05125	peptidoglycan-binding protein, partial	3	0.333333	0.25	0.266841		14	1	0.56	2.05166		3	3	1.5	0.540117		0	0	0
UCYN_RS05130	glutamate--cysteine ligase	3	0.333333	0.25	0.257173		3	0.214286	0.12	0.37303		5	5	2.5	1.33743		0	0	0
UCYN_RS05135	aldehyde dehydrogenase	7	0.777778	0.583333	0.720085		3	0.214286	0.12	0.420854		2	2	1	0.492738		0	0	0
UCYN_RS05140	aminopeptidase A	3	0.333333	0.25	0.251701		7	0.5	0.28	1.05407		4	4	2	0.706568		2	0.285714	1.30221
UCYN_RS05145	magnesium-chelatase subunit ChlD	5	0.555556	0.416667	0.505554		20	1.42857	0.8	2.87953		1	1	0.5	0.253028		5	0.714286	2.75467
UCYN_RS05150	hypothetical protein, partial	2	0.222222	0.166667	0.144268		2	0.142857	0.08	0.298424		1	1	0.5	0.183569		2	0.285714	1.43243
UCYN_RS05155	uracil phosphoribosyltransferase	7	0.777778	0.583333	0.65722		5	0.357143	0.2	0.626462		1	1	0.5	0.322828		1	0.142857	0.795794
UCYN_RS05165	RNA-binding protein	294	32.6667	24.5	35.1314		133	9.5	5.32	22.0502		57	57	28.5	13.0155		43	6.14286	38.4965
UCYN_RS05170	FkbM family methyltransferase	4	0.444444	0.333333	0.330908		4	0.285714	0.16	0.643659		3	3	1.5	0.63832		2	0.285714	1.19369
UCYN_RS05175	hypothetical protein	2	0.222222	0.166667	0.162054		0	0	0	0		2	2	1	0.360078		0	0	0
UCYN_RS05180	4-amino-4-deoxy-L-arabinose transferase	1	0.111111	0.0833333	0.0695881		1	0.0714286	0.04	0.151975		2	2	1	0.407044		0	0	0
UCYN_RS05185	GTPase Era	3	0.333333	0.25	0.23196		8	0.571429	0.32	1.30006		2	2	1	0.360078		2	0.285714	1.30221
UCYN_RS05190	calcium-binding protein	438	48.6667	36.5	39.254		65	4.64286	2.6	8.96525		82	82	41	16.6888		37	5.28571	22.0833
UCYN_RS05200	hypothetical protein	2	0.222222	0.166667	0.18928		1	0.0714286	0.04	0.135647		0	0	0	0		2	0.285714	0.954953
UCYN_RS05205	membrane protein	0	0	0	0		8	0.571429	0.32	1.4119		0	0	0	0		0	0	0
UCYN_RS05210	ABC transporter permease	8	0.888889	0.666667	0.591498		29	2.07143	1.16	4.71273		4	4	2	0.668716		14	2	7.16215
UCYN_RS05215	hypothetical protein	1	0.111111	0.0833333	0.109537		8	0.571429	0.32	1.32633		2	2	1	0.520112		5	0.714286	3.97897
UCYN_RS05220	molybdenum cofactor biosynthesis protein MoaD	3	0.333333	0.25	0.253499		0	0	0	0		0	0	0	0		0	0	0
UCYN_RS05225	DNA repair protein RecN	2	0.222222	0.166667	0.18928		9	0.642857	0.36	1.25186		1	1	0.5	0.195042		0	0	0
UCYN_RS05230	carbon dioxide transporter	0	0	0	0		6	0.428571	0.24	0.903485		1	1	0.5	0.217721		0	0	0
UCYN_RS05235	hypothetical protein	6	0.666667	0.5	0.675998		0	0	0	0		4	4	2	1.06995		0	0	0
UCYN_RS05240	molecular chaperone DnaJ	4	0.444444	0.333333	0.345401		9	0.642857	0.36	1.42038		0	0	0	0		2	0.285714	1.43243
UCYN_RS05250	asparaginase	9	1	0.75	0.872703		13	0.928571	0.52	1.87169		0	0	0	0		3	0.428571	1.13087
UCYN_RS05255	hypothetical protein	1	0.111111	0.0833333	0.0810272		1	0.0714286	0.04	0.169209		1	1	0.5	0.312067		0	0	0
UCYN_RS05260	ribosome-associated protein IOJAP	1	0.111111	0.0833333	0.11056		0	0	0	0		0	0	0	0		0	0	0
UCYN_RS05265	hypothetical protein	4	0.444444	0.333333	0.285059		26	1.85714	1.04	3.6474		3	3	1.5	0.685026		11	1.57143	5.6274
UCYN_RS05275	protease	7	0.777778	0.583333	0.613406		18	1.28571	0.72	2.59157		3	3	1.5	0.63832		1	0.142857	0.477477
UCYN_RS05280	hypothetical protein	1	0.111111	0.0833333	0.0977683		0	0	0	0		0	0	0	0		2	0.285714	1.79054
UCYN_RS05285	ABC transporter	1	0.111111	0.0833333	0.0876294		3	0.214286	0.12	0.478057		0	0	0	0		1	0.142857	0.651104
UCYN_RS05290	mannose-1-phosphate guanylyltransferase	2	0.222222	0.166667	0.18061		23	1.64286	0.92	3.73768		0	0	0	0		7	1	3.85654
UCYN_RS05295	tRNA pseudouridine synthase B	2	0.222222	0.166667	0.179242		5	0.357143	0.2	0.732737		1	1	0.5	0.228342		1	0.142857	0.716215
UCYN_RS05300	alanine racemase	2	0.222222	0.166667	0.159864		4	0.285714	0.16	0.602323		3	3	1.5	0.851093		1	0.142857	0.716215
UCYN_RS05305	hypothetical protein, partial	1	0.111111	0.0833333	0.0961786		8	0.571429	0.32	1.68342		1	1	0.5	0.390084		0	0	0
UCYN_RS05310	30S ribosomal protein S6	41	4.55556	3.41667	3.81912		18	1.28571	0.72	2.84076		0	0	0	0		5	0.714286	3.25552
UCYN_RS05315	hypothetical protein	3	0.333333	0.25	0.270915		3	0.214286	0.12	0.518315		0	0	0	0		1	0.142857	0.651104
UCYN_RS05320	hypothetical protein	0	0	0	0		3	0.214286	0.12	0.502448		0	0	0	0		1	0.142857	0.716215
UCYN_RS05335	hypothetical protein	2	0.222222	0.166667	0.134431		3	0.214286	0.12	0.497373		0	0	0	0		2	0.285714	1.43243
UCYN_RS05340	molecular chaperone DnaJ	3	0.333333	0.25	0.216402		4	0.285714	0.16	0.54711		0	0	0	0		0	0	0
UCYN_RS05345	chaperone protein DnaK	5	0.555556	0.416667	0.40238		25	1.78571	1	3.83488		2	2	1	0.425546		6	0.857143	3.58107
UCYN_RS05350	nitrogen fixation protein NifU	4	0.444444	0.333333	0.34794		3	0.214286	0.12	0.435751		2	2	1	0.936202		0	0	0
UCYN_RS05355	lysyl-tRNA synthetase	3	0.333333	0.25	0.268863		8	0.571429	0.32	1.31306		0	0	0	0		1	0.142857	0.550934
UCYN_RS05360	TrkH family potassium uptake protein	2	0.222222	0.166667	0.177894		11	0.785714	0.44	1.47989		0	0	0	0		0	0	0
UCYN_RS05365	K+ transport system, NAD-binding component	2	0.222222	0.166667	0.195537		8	0.571429	0.32	1.22716		1	1	0.5	0.374481		2	0.285714	1.10187
UCYN_RS05370	cytidine deaminase	1	0.111111	0.0833333	0.112666		6	0.428571	0.24	0.920372		0	0	0	0		0	0	0
UCYN_RS05375	deoxyuridine 5\'-triphosphate nucleotidohydrolase	3	0.333333	0.25	0.270915		2	0.142857	0.08	0.341944		0	0	0	0		1	0.142857	0.596846
UCYN_RS05380	thymidylate synthase	2	0.222222	0.166667	0.163172		1	0.0714286	0.04	0.141494		1	1	0.5	0.222905		0	0	0
UCYN_RS05385	zinc metalloprotease	8	0.888889	0.666667	0.666477		5	0.357143	0.2	0.796762		8	8	4	1.78324		0	0	0
UCYN_RS05390	phosphoglucosamine mutase	5	0.555556	0.416667	0.349999		24	1.71429	0.96	3.90019		0	0	0	0		12	1.71429	6.13898
UCYN_RS05395	tRNA synthetase RNA-binding protein	7	0.777778	0.583333	0.796248		17	1.21429	0.68	3.2072		0	0	0	0		2	0.285714	3.58107
UCYN_RS05400	Glycine/D-amino acid oxidase	2	0.222222	0.166667	0.207543		11	0.785714	0.44	1.96246		2	2	1	0.317357		3	0.428571	1.53475
UCYN_RS05405	adenosylcobinamide kinase	5	0.555556	0.416667	0.419502		3	0.214286	0.12	0.403606		1	1	0.5	0.292563		3	0.428571	1.95331
UCYN_RS05415	shikimate kinase	2	0.222222	0.166667	0.155657		7	0.5	0.28	1.2094		2	2	1	0.534973		3	0.428571	1.6528
UCYN_RS05425	hypothetical protein, partial	2	0.222222	0.166667	0.171449		0	0	0	0		0	0	0	0		0	0	0
UCYN_RS05430	membrane protein	5	0.555556	0.416667	0.410763		50	3.57143	2	7.59875		2	2	1	0.468101		7	1	5.0135
UCYN_RS05435	nucleotidyltransferase	6	0.666667	0.5	0.611895		1	0.0714286	0.04	0.14525		1	1	0.5	0.212773		0	0	0
UCYN_RS05440	galactokinase/mevalonate kinase	6	0.666667	0.5	0.457934		8	0.571429	0.32	1.2158		0	0	0	0		0	0	0
UCYN_RS05445	thiol:disulfide interchange protein	1	0.111111	0.0833333	0.100254		0	0	0	0		3	3	1.5	1.4043		0	0	0
UCYN_RS05450	NADPH-quinone oxidoreductase	375	41.6667	31.25	28.4374		143	10.2143	5.72	22.5683		77	77	38.5	18.9704		33	4.71429	19.6959
UCYN_RS05455	hypothetical protein	3	0.333333	0.25	0.286209		15	1.07143	0.6	2.30093		2	2	1	0.506055		7	1	3.85654
UCYN_RS05460	hypothetical protein	11	1.22222	0.916667	0.949852		27	1.92857	1.08	4.14168		5	5	2.5	0.60013		9	1.28571	5.37161
UCYN_RS05465	glycine cleavage system protein T	3	0.333333	0.25	0.262888		1	0.0714286	0.04	0.154843		1	1	0.5	0.164246		0	0	0
UCYN_RS05470	membrane protein	1	0.111111	0.0833333	0.0788665		1	0.0714286	0.04	0.156317		3	3	1.5	0.739107		3	0.428571	1.6528
UCYN_RS05475	putative glycosyltransferase	7	0.777778	0.583333	0.571102		7	0.5	0.28	1.02583		2	2	1	0.567395		1	0.142857	0.550934
UCYN_RS05480	DNA mismatch repair protein MutS	9	1	0.75	0.615432		21	1.5	0.84	2.99721		6	6	3	1.05985		4	0.571429	1.68521
UCYN_RS05485	co-chaperone GrpE	10	1.11111	0.833333	0.821526		16	1.14286	0.64	2.36588		4	4	2	0.680874		3	0.428571	1.26391
UCYN_RS05490	potassium channel protein	4	0.444444	0.333333	0.415087		7	0.5	0.28	0.941747		2	2	1	0.624135		1	0.142857	0.716215
UCYN_RS05495	phenylalanyl-tRNA synthetase subunit beta	3	0.333333	0.25	0.230454		7	0.5	0.28	1.0839		1	1	0.5	0.199192		3	0.428571	1.26391
UCYN_RS05500	rRNA methyltransferase	2	0.222222	0.166667	0.18061		0	0	0	0		0	0	0	0		0	0	0
UCYN_RS05505	UDP-N-acetylglucosamine 1-carboxyvinyltransferase	3	0.333333	0.25	0.303333		6	0.428571	0.24	0.956115		1	1	0.5	0.164246		4	0.571429	2.38738
UCYN_RS05510	acyl carrier protein	1	0.111111	0.0833333	0.0946398		2	0.142857	0.08	0.386195		3	3	1.5	1.04022		0	0	0
UCYN_RS05515	3-oxoacyl-ACP synthase	15	1.66667	1.25	1.19898		8	0.571429	0.32	1.15181		3	3	1.5	0.685026		2	0.285714	1.30221
UCYN_RS05520	phenylalanyl-tRNA synthetase subunit alpha	3	0.333333	0.25	0.283919		3	0.214286	0.12	0.497373		1	1	0.5	0.176642		0	0	0
UCYN_RS05525	hypothetical protein	2	0.222222	0.166667	0.159864		26	1.85714	1.04	4.7949		0	0	0	0		3	0.428571	1.79054
UCYN_RS05530	pyruvate kinase	2	0.222222	0.166667	0.165454		22	1.57143	0.88	3.47205		0	0	0	0		3	0.428571	1.43243
UCYN_RS05535	NAD-dependent dehydratase	8	0.888889	0.666667	0.680862		1	0.0714286	0.04	0.134535		1	1	0.5	0.199192		5	0.714286	2.98423
UCYN_RS05540	UDP-glucose 6-dehydrogenase	2	0.222222	0.166667	0.217064		13	0.928571	0.52	1.69344		4	4	2	0.748962		6	0.857143	3.90663
UCYN_RS05545	aspartate carbamoyltransferase	3	0.333333	0.25	0.246458		9	0.642857	0.36	1.4772		2	2	1	0.624135		0	0	0
UCYN_RS05550	coproporphyrinogen III oxidase	7	0.777778	0.583333	0.575068		9	0.642857	0.36	1.46257		2	2	1	0.360078		5	0.714286	2.98423
UCYN_RS05555	magnesium-protoporphyrin IX monomethyl ester cyclase	37	4.11111	3.08333	2.91806		14	1	0.56	2.12765		24	24	12	9.36202		2	0.285714	0.954953
UCYN_RS05560	hypothetical protein, partial	3	0.333333	0.25	0.290901		2	0.142857	0.08	0.338419		1	1	0.5	0.260056		0	0	0
UCYN_RS05565	membrane protein, partial	2	0.222222	0.166667	0.146956		1	0.0714286	0.04	0.169209		2	2	1	0.398384		0	0	0
UCYN_RS05570	cysteine synthase	6	0.666667	0.5	0.496362		4	0.285714	0.16	0.613582		4	4	2	0.960207		0	0	0
UCYN_RS05575	hypothetical protein	1	0.111111	0.0833333	0.096967		4	0.285714	0.16	0.698439		0	0	0	0		0	0	0
UCYN_RS05580	50S ribosomal protein L20	88	9.77778	7.33333	8.67531		38	2.71429	1.52	6.05539		10	10	5	3.12067		3	0.428571	1.53475
UCYN_RS05585	50S ribosomal protein L35	97	10.7778	8.08333	10.2456		23	1.64286	0.92	3.8521		11	11	5.5	2.86062		1	0.142857	0.651104
UCYN_RS05595	membrane protein	11	1.22222	0.916667	1.001		5	0.357143	0.2	0.713622		4	4	2	0.613903		15	2.14286	8.26402
UCYN_RS05600	glutamine synthetase	7	0.777778	0.583333	0.646951		12	0.857143	0.48	1.91223		4	4	2	0.780169		9	1.28571	4.95841
UCYN_RS05605	hypothetical protein	3	0.333333	0.25	0.239797		1	0.0714286	0.04	0.178405		2	2	1	0.312067		0	0	0
UCYN_RS05610	transcriptional regulator	40	4.44444	3.33333	3.58484		23	1.64286	0.92	3.81319		5	5	2.5	0.917845		1	0.142857	0.716215
UCYN_RS05615	hypothetical protein	7	0.777778	0.583333	0.617983		1	0.0714286	0.04	0.132365		0	0	0	0		0	0	0
UCYN_RS05620	ATP-dependent Clp protease proteolytic subunit	17	1.88889	1.41667	1.4897		16	1.14286	0.64	2.20683		2	2	1	0.374481		4	0.571429	3.58107
UCYN_RS05625	ArsR family transcriptional regulator	2	0.222222	0.166667	0.18341		0	0	0	0		0	0	0	0		0	0	0
UCYN_RS05630	hypothetical protein	3	0.333333	0.25	0.253499		10	0.714286	0.4	1.24343		0	0	0	0		4	0.571429	2.60442
UCYN_RS05635	50S ribosomal protein L9	18	2	1.5	1.57733		14	1	0.56	2.08897		14	14	7	3.74481		1	0.142857	0.795794
UCYN_RS05640	glucose-6-phosphate 1-dehydrogenase	109	12.1111	9.08333	10.5694		69	4.92857	2.76	8.8478		25	25	12.5	5.08806		25	3.57143	12.7895
UCYN_RS05645	oxidoreductase	65	7.22222	5.41667	5.26677		23	1.64286	0.92	3.34076		17	17	8.5	3.00291		9	1.28571	4.29729
UCYN_RS05650	diguanylate cyclase	6	0.666667	0.5	0.489516		5	0.357143	0.2	0.752904		2	2	1	0.41609		0	0	0
UCYN_RS05655	hypothetical protein	3	0.333333	0.25	0.305947		0	0	0	0		0	0	0	0		0	0	0
UCYN_RS05660	peptidase M16	10	1.11111	0.833333	0.81586		6	0.428571	0.24	0.994746		7	7	3.5	1.68036		2	0.285714	1.10187
UCYN_RS05665	coproporphyrinogen III oxidase	5	0.555556	0.416667	0.422499		10	0.714286	0.4	1.36778		0	0	0	0		8	1.14286	3.81981
UCYN_RS05670	peptidase M3	4	0.444444	0.333333	0.387868		7	0.5	0.28	0.941747		0	0	0	0		0	0	0
UCYN_RS05675	cytochrome B6	46	5.11111	3.83333	4.69119		10	0.714286	0.4	1.67483		19	19	9.5	5.92928		1	0.142857	0.716215
UCYN_RS05680	hypothetical protein	41	4.55556	3.41667	3.81912		12	0.857143	0.48	1.80697		7	7	3.5	2.18447		0	0	0
UCYN_RS05685	pyridoxine 5\'-phosphate synthase	6	0.666667	0.5	0.591498		5	0.357143	0.2	0.651322		1	1	0.5	0.217721		1	0.142857	0.550934
UCYN_RS05690	membrane protein	2	0.222222	0.166667	0.138362		0	0	0	0		0	0	0	0		0	0	0
UCYN_RS05695	hypothetical protein	3	0.333333	0.25	0.255323		0	0	0	0		0	0	0	0		0	0	0
UCYN_RS05700	ATPase	1	0.111111	0.0833333	0.076818		5	0.357143	0.2	0.646193		4	4	2	0.668716		1	0.142857	0.511582
UCYN_RS05705	prolyl-tRNA synthetase	6	0.666667	0.5	0.440868		9	0.642857	0.36	1.38056		1	1	0.5	0.240052		2	0.285714	0.954953
UCYN_RS05710	shikimate 5-dehydrogenase	4	0.444444	0.333333	0.369687		2	0.142857	0.08	0.295735		0	0	0	0		0	0	0
UCYN_RS05715	arsenic ABC transporter ATPase	10	1.11111	0.833333	0.882833		6	0.428571	0.24	0.820665		7	7	3.5	1.82039		2	0.285714	1.19369
UCYN_RS05720	precorrin methylase	2	0.222222	0.166667	0.177894		16	1.14286	0.64	2.24455		0	0	0	0		1	0.142857	0.651104
UCYN_RS05725	hypothetical protein	1	0.111111	0.0833333	0.0882833		5	0.357143	0.2	0.846047		2	2	1	0.435443		0	0	0
UCYN_RS05730	membrane protein	5	0.555556	0.416667	0.465747		11	0.785714	0.44	1.75288		0	0	0	0		0	0	0
UCYN_RS05735	hypothetical protein	3	0.333333	0.25	0.26485		11	0.785714	0.44	1.8613		0	0	0	0		1	0.142857	1.43243
UCYN_RS05740	hydroxyglutarate oxidase	2	0.222222	0.166667	0.15464		2	0.142857	0.08	0.325016		0	0	0	0		0	0	0
UCYN_RS05745	aromatic acid decarboxylase	5	0.555556	0.416667	0.434925		7	0.5	0.28	1.02583		3	3	1.5	1.00307		1	0.142857	1.02316
UCYN_RS05750	sulfonate ABC transporter permease	19	2.11111	1.58333	1.7028		17	1.21429	0.68	2.51375		3	3	1.5	0.597576		2	0.285714	1.43243
UCYN_RS05755	DNA primase	3	0.333333	0.25	0.241428		0	0	0	0		0	0	0	0		1	0.142857	0.550934
UCYN_RS05760	cobalt transporter	2	0.222222	0.166667	0.165454		3	0.214286	0.12	0.460186		2	2	1	0.340437		1	0.142857	0.550934
UCYN_RS05765	ABC transporter	2	0.222222	0.166667	0.167801		4	0.285714	0.16	0.565976		0	0	0	0		4	0.571429	2.86486
UCYN_RS05770	membrane protein	2	0.222222	0.166667	0.1727		53	3.78571	2.12	7.90823		2	2	1	0.720156		9	1.28571	4.60424
UCYN_RS05775	hypothetical protein	0	0	0	0		5	0.357143	0.2	0.726252		1	1	0.5	0.260056		3	0.428571	1.3429
UCYN_RS05780	orotidine 5\'-phosphate decarboxylase	0	0	0	0		1	0.0714286	0.04	0.17461		1	1	0.5	0.246369		0	0	0
UCYN_RS05785	glyoxalase	4	0.444444	0.333333	0.345401		3	0.214286	0.12	0.473461		0	0	0	0		0	0	0
UCYN_RS05790	cytochrome B6	8	0.888889	0.666667	0.788665		0	0	0	0		6	6	3	1.22113		2	0.285714	1.10187
UCYN_RS05795	cytochrome C oxidase subunit I	4	0.444444	0.333333	0.30928		10	0.714286	0.4	1.49212		5	5	2.5	0.780169		4	0.571429	1.90991
UCYN_RS05800	cytochrome C oxidase subunit II	4	0.444444	0.333333	0.342898		8	0.571429	0.32	1.18294		2	2	1	0.492738		3	0.428571	1.79054
UCYN_RS05805	hypothetical protein	2	0.222222	0.166667	0.18341		0	0	0	0		1	1	0.5	0.275354		0	0	0
UCYN_RS05810	RNA methyltransferase	2	0.222222	0.166667	0.176567		2	0.142857	0.08	0.273555		1	1	0.5	0.312067		4	0.571429	2.38738
UCYN_RS05815	serine/threonine protein kinase, partial	1	0.111111	0.0833333	0.080476		0	0	0	0		2	2	1	0.435443		0	0	0
UCYN_RS05820	NAD-dependent epimerase	1	0.111111	0.0833333	0.0882833		4	0.285714	0.16	0.561139		6	6	3	0.891621		0	0	0
UCYN_RS05825	beta-lactamase class A	1	0.111111	0.0833333	0.0763224		5	0.357143	0.2	0.81254		2	2	1	0.468101		3	0.428571	2.14864
UCYN_RS05830	nucleoside diphosphate kinase	2	0.222222	0.166667	0.246458		68	4.85714	2.72	10.836		0	0	0	0		14	2	12.5338
UCYN_RS05835	sugar ABC transporter substrate-binding protein	2	0.222222	0.166667	0.145153		5	0.357143	0.2	0.81254		0	0	0	0		4	0.571429	1.68521
UCYN_RS05840	peptidase	0	0	0	0		0	0	0	0		1	1	0.5	0.346742		0	0	0
UCYN_RS05845	cobalamin synthase	3	0.333333	0.25	0.266841		17	1.21429	0.68	2.73555		0	0	0	0		1	0.142857	0.421303
UCYN_RS05850	transporter	5	0.555556	0.416667	0.477015		5	0.357143	0.2	0.766977		2	2	1	0.567395		0	0	0
UCYN_RS05855	ribonucleoside-diphosphate reductase	51	5.66667	4.25	5.53512		24	1.71429	0.96	3.51714		15	15	7.5	4.1303		13	1.85714	5.47694
UCYN_RS05860	putative membrane-associated Zn-dependent protease	2	0.222222	0.166667	0.165454		1	0.0714286	0.04	0.140285		0	0	0	0		0	0	0
UCYN_RS05865	molecular chaperone ClpB	5	0.555556	0.416667	0.3866		12	0.857143	0.48	1.87581		1	1	0.5	0.222905		2	0.285714	0.842606
UCYN_RS05870	RNA polymerase sigma factor	24	2.66667	2	2.30829		11	0.785714	0.44	1.58374		1	1	0.5	0.217721		2	0.285714	1.43243
UCYN_RS05875	hypothetical protein	10	1.11111	0.833333	0.917052		3	0.214286	0.12	0.492399		3	3	1.5	1.00307		1	0.142857	1.19369
UCYN_RS05880	membrane protein	2	0.222222	0.166667	0.184843		5	0.357143	0.2	0.846047		2	2	1	0.445811		0	0	0
UCYN_RS05885	hypothetical protein	3	0.333333	0.25	0.23196		3	0.214286	0.12	0.502448		2	2	1	0.382123		1	0.142857	0.596846
UCYN_RS05890	helicase	0	0	0	0		3	0.214286	0.12	0.420854		2	2	1	0.334358		2	0.285714	1.10187
UCYN_RS05900	ferredoxin	166	18.4444	13.8333	19.8361		66	4.71429	2.64	12.8962		41	41	20.5	12.7948		24	3.42857	17.1892
UCYN_RS05905	hypothetical protein	5	0.555556	0.416667	0.465747		28	2	1.12	4.37688		1	1	0.5	0.170219		9	1.28571	4.95841
UCYN_RS05910	prohead protease, partial	1	0.111111	0.0833333	0.0931494		0	0	0	0		1	1	0.5	0.208045		0	0	0
UCYN_RS05915	RNA polymerase subunit sigma	3	0.333333	0.25	0.272999		0	0	0	0		2	2	1	0.693483		0	0	0
UCYN_RS05920	50S ribosomal protein L32	19	2.11111	1.58333	2.0812		14	1	0.56	2.07015		9	9	4.5	5.26614		0	0	0
UCYN_RS05925	4-amino-4-deoxy-L-arabinose transferase	1	0.111111	0.0833333	0.0799322		0	0	0	0		0	0	0	0		0	0	0
UCYN_RS05930	Major Facilitator Superfamily transporter	21	2.33333	1.75	1.98743		6	0.428571	0.24	0.903485		9	9	4.5	2.21732		5	0.714286	2.10651
UCYN_RS05935	putative membrane-associated Zn-dependent protease	4	0.444444	0.333333	0.358484		1	0.0714286	0.04	0.150581		3	3	1.5	0.63832		4	0.571429	2.20374
UCYN_RS05940	N-acetylmuramic acid-6-phosphate etherase	2	0.222222	0.166667	0.160952		5	0.357143	0.2	0.789101		5	5	2.5	0.851093		4	0.571429	2.20374
UCYN_RS05945	hypothetical protein	1	0.111111	0.0833333	0.105625		0	0	0	0		0	0	0	0		0	0	0
UCYN_RS05950	hypothetical protein	192	21.3333	16	16.7011		17	1.21429	0.68	2.73555		108	108	54	32.6161		9	1.28571	5.37161
UCYN_RS05955	ABC transporter	2	0.222222	0.166667	0.131444		3	0.214286	0.12	0.492399		1	1	0.5	0.170219		0	0	0
UCYN_RS05960	chaperone protein DnaK	7	0.777778	0.583333	0.579089		91	6.5	3.64	12.876		11	11	5.5	1.83897		15	2.14286	6.31954
UCYN_RS05965	dihydrodipicolinate reductase	1	0.111111	0.0833333	0.105625		0	0	0	0		1	1	0.5	0.191062		1	0.142857	0.596846
UCYN_RS05970	hypothetical protein	1	0.111111	0.0833333	0.0778287		6	0.428571	0.24	0.807212		0	0	0	0		1	0.142857	0.550934
UCYN_RS05975	hypothetical protein	0	0	0	0		0	0	0	0		1	1	0.5	0.445811		0	0	0
UCYN_RS05980	cobyrinic acid a,c-diamide synthase	2	0.222222	0.166667	0.160952		1	0.0714286	0.04	0.156317		0	0	0	0		0	0	0
UCYN_RS05985	cobalt-precorrin-6x reductase	1	0.111111	0.0833333	0.0857244		0	0	0	0		0	0	0	0		0	0	0
UCYN_RS05990	hypothetical protein	0	0	0	0		1	0.0714286	0.04	0.164133		0	0	0	0		2	0.285714	1.10187
UCYN_RS06000	3-phosphoglycerate dehydrogenase	3	0.333333	0.25	0.26485		13	0.928571	0.52	2.09189		0	0	0	0		2	0.285714	1.02316
UCYN_RS06005	biopolymer transporter ExbB, partial	13	1.44444	1.08333	1.13918		2	0.142857	0.08	0.312634		0	0	0	0		0	0	0
UCYN_RS06010	hypothetical protein, partial	7	0.777778	0.583333	0.632136		2	0.142857	0.08	0.377317		4	4	2	1.70219		0	0	0
UCYN_RS06015	polyamine ABC transporter substrate-binding protein	1	0.111111	0.0833333	0.0827271		0	0	0	0		0	0	0	0		3	0.428571	2.14864
UCYN_RS00005	C4-dicarboxylate ABC transporter	1	0.111111	0.0833333	0.095403		4	0.285714	0.16	0.63741		3	3	1.5	0.550707		3	0.428571	1.79054
