# Supplementary material for: Cyanobacterial symbionts diverged in the late Cretaceous towards lineage-specific nitrogen fixation factories in single-celled phytoplankton
Source: Nat Commun. 2016 Mar 22;7:11071. doi: 10.1038/ncomms11071 (PMC4804200; doi:10.1038/ncomms11071)
Supplement: Supplementary Data 2 — Detailed list of genes expressed in UCYN-A2. [file ncomms11071-s3.xlsx]

## Sheet: Hoja1
Supplementary Dataset 2. Detailed list of genes expressed in UCYN-A2.
		5-20 micrometer size fraction					0.8-inf micrometer size fraction
UCYN-A2 locus ID	protein-coding gene function	expression level (max gene coverage)	recA normalized	gyrB normalized	metagenome normalized		expression level (max gene coverage)	gyrB normalized	metagenome normalized
ucyna2_RS00005	SagB-type dehydrogenase domain-containing protein, partial	1	0.333333	0.125	0.474743		0	0	0
ucyna2_RS00010	membrane protein	2	0.666667	0.25	0.712115		0	0	0
ucyna2_RS00020	CAB/ELIP/HLIP family protein	1	0.333333	0.125	0		0	0	0
ucyna2_RS00025	hypothetical protein	3	1	0.375	4.27269		0	0	0
ucyna2_RS00030	beta-carotene hydroxylase	4	1.33333	0.5	1.89897		0	0	0
ucyna2_RS00035	UDP-N-acetylmuramoyl-L-alanyl-D-glutamate synthetase	2	0.666667	0.25	0.474743		1	0.2	0.863858
ucyna2_RS00040	DNA gyrase subunit A	21	7	2.625	4.27269		5	1	4.82744
ucyna2_RS00045	cell division protein FtsH	3	1	0.375	0.427269		1	0.2	0.91185
ucyna2_RS00050	hypothetical protein	2	0.666667	0.25	0.356058		0	0	0
ucyna2_RS00055	epimerase	8	2.66667	1	1.89897		0	0	0
ucyna2_RS00060	uroporphyrinogen decarboxylase	2	0.666667	0.25	0.474743		15	3	12.31
ucyna2_RS00065	peptidase S54	2	0.666667	0.25	0.474743		0	0	0
ucyna2_RS00075	hypothetical protein	2	0.666667	0.25	1.42423		0	0	0
ucyna2_RS00080	lysine decarboxylase	6	2	0.75	0.854538		0	0	0
ucyna2_RS00085	NAD(P)H-quinone oxidoreductase	0	0	0	0		2	0.4	1.64133
ucyna2_RS00090	recombinase RecR	2	0.666667	0.25	0.712115		0	0	0
ucyna2_RS00095	hypothetical protein	5	1.66667	0.625	0.791239		6	1.2	6.56532
ucyna2_RS00105	ABC transporter ATP-binding protein	1	0.333333	0.125	0.178029		0	0	0
ucyna2_RS00115	cell division topological specificity factor	1	0.333333	0.125	0.712115		0	0	0
ucyna2_RS00120	septum site-determining protein MinD	4	1.33333	0.5	1.89897		2	0.4	1.56317
ucyna2_RS00125	septation ring formation regulator EzrA	5	1.66667	0.625	2.37372		11	2.2	8.59745
ucyna2_RS00130	glutathione reductase	19	6.33333	2.375	6.76509		11	2.2	11.2841
ucyna2_RS00135	photosystem I assembly protein	0	0	0	0		10	2	11.7238
ucyna2_RS00140	peptidylprolyl isomerase	1	0.333333	0.125	0.178029		0	0	0
ucyna2_RS00145	polyphosphate kinase	4	1.33333	0.5	0.712115		3	0.6	2.89647
ucyna2_RS00150	glycerol-3-phosphate acyltransferase	2	0.666667	0.25	0.949487		0	0	0
ucyna2_RS00155	hypothetical protein	5	1.66667	0.625	1.42423		0	0	0
ucyna2_RS00160	UDP-glucose:tetrahydrobiopterin glucosyltransferase	2	0.666667	0.25	0.406923		0	0	0
ucyna2_RS00165	mannose-1-phosphate guanyltransferase	7	2.33333	0.875	1.6616		2	0.4	1.42724
ucyna2_RS00170	Tfp pilus assembly protein PilF	1	0.333333	0.125	0.474743		0	0	0
ucyna2_RS00190	50S ribosomal protein L19	4	1.33333	0.5	1.89897		10	2	16.4133
ucyna2_RS00195	cobinamide adenolsyltransferase	5	1.66667	0.625	1.42423		1	0.2	0.863858
ucyna2_RS00200	glutamine amidotransferase	1	0.333333	0.125	0.178029		0	0	0
ucyna2_RS00205	ribonuclease III	4	1.33333	0.5	1.42423		2	0.4	1.93098
ucyna2_RS00210	glutamate synthase	3	1	0.375	0.854538		2	0.4	1.2158
ucyna2_RS00215	magnesium chelatase	6	2	0.75	0.854538		1	0.2	1.02583
ucyna2_RS00220	glucose-6-phosphate isomerase	9	3	1.125	1.42423		26	5.2	23.7081
ucyna2_RS00225	UDP-3-O-(3-hydroxymyristoyl) glucosamine N-acyltransferase	0	0	0	0		5	1	4.82744
ucyna2_RS00230	outer membrane protein/protective antigen OMA87	6	2	0.75	1.70908		0	0	0
ucyna2_RS00235	glucosamine-6-phosphate deaminase	1	0.333333	0.125	0.356058		0	0	0
ucyna2_RS00240	MFS transporter	1	0.333333	0.125	0.237372		0	0	0
ucyna2_RS00245	hypothetical protein	2	0.666667	0.25	0.712115		0	0	0
ucyna2_RS00255	DNA polymerase III subunit alpha	2	0.666667	0.25	0.569692		0	0	0
ucyna2_RS00260	RNA methyltransferase	6	2	0.75	1.42423		2	0.4	1.93098
ucyna2_RS00270	glycosyl transferase family 1	12	4	1.5	3.41815		0	0	0
ucyna2_RS00275	galactosyl-1-phosphate transferase	2	0.666667	0.25	0.569692		0	0	0
ucyna2_RS00285	S-adenosylmethionine tRNA ribosyltransferase	2	0.666667	0.25	0.356058		0	0	0
ucyna2_RS00290	excinuclease ABC subunit A	2	0.666667	0.25	0.284846		4	0.8	3.12634
ucyna2_RS00295	cytidylate kinase, partial	5	1.66667	0.625	1.78029		2	0.4	1.49212
ucyna2_RS00300	fructose-1,6-bisphosphate aldolase	0	0	0	0		8	1.6	6.91087
ucyna2_RS00305	hypothetical protein	4	1.33333	0.5	0.712115		0	0	0
ucyna2_RS00315	single-stranded DNA-binding protein	1	0.333333	0.125	0.474743		0	0	0
ucyna2_RS00320	inorganic pyrophosphatase	0	0	0	0		1	0.2	1.09422
ucyna2_RS00325	NAD(P)H-quinone oxidoreductase	5	1.66667	0.625	1.78029		2	0.4	2.73555
ucyna2_RS00330	peptide ABC transporter permease	1	0.333333	0.125	0.284846		0	0	0
ucyna2_RS00335	thiamine monophosphate kinase	4	1.33333	0.5	0.712115		0	0	0
ucyna2_RS00340	glutathione S-transferase	2	0.666667	0.25	0.406923		0	0	0
ucyna2_RS00345	epoxyqueuosine reductase	2	0.666667	0.25	0.569692		5	1	4.55925
ucyna2_RS00355	translation initiation factor IF-3	30	10	3.75	8.54538		2	0.4	1.64133
ucyna2_RS00360	homoserine dehydrogenase	1	0.333333	0.125	0.178029		0	0	0
ucyna2_RS00365	chloride channel protein	5	1.66667	0.625	1.42423		1	0.2	0.91185
ucyna2_RS00375	molecular chaperone GroEL	4	1.33333	0.5	1.42423		4	0.8	4.10333
ucyna2_RS00380	hypothetical protein	5	1.66667	0.625	2.37372		0	0	0
ucyna2_RS00385	glycosyl transferase	4	1.33333	0.5	0.712115		0	0	0
ucyna2_RS00390	glycosyl transferase family protein	0	0	0	0		1	0.2	0.781586
ucyna2_RS00395	ABC-type phosphate transport system, permease component	4	1.33333	0.5	0.813846		0	0	0
ucyna2_RS00400	dimethyladenosine transferase	2	0.666667	0.25	0.569692		0	0	0
ucyna2_RS00415	glutamyl-tRNA amidotransferase	1	0.333333	0.125	0.356058		0	0	0
ucyna2_RS00420	phosphate ABC transporter ATP-binding protein	4	1.33333	0.5	1.13938		2	0.4	1.93098
ucyna2_RS00425	phosphate ABC transporter ATP-binding protein	15	5	1.875	5.34086		0	0	0
ucyna2_RS00430	phosphate ABC transporter permease	24	8	3	4.27269		4	0.8	4.10333
ucyna2_RS00435	phosphate ABC transporter permease	13	4.33333	1.625	3.703		0	0	0
ucyna2_RS00440	phosphate ABC transporter substrate-binding protein	2	0.666667	0.25	1.42423		1	0.2	0.781586
ucyna2_RS00445	laccase	4	1.33333	0.5	1.13938		0	0	0
ucyna2_RS00450	iron ABC transporter permease	5	1.66667	0.625	1.01731		8	1.6	6.91087
ucyna2_RS00455	elongation factor G	4	1.33333	0.5	0.813846		2	0.4	1.49212
ucyna2_RS00460	sporulation protein	1	0.333333	0.125	0.237372		0	0	0
ucyna2_RS00465	ribonucleoside-diphosphate reductase	2	0.666667	0.25	0.356058		8	1.6	7.72391
ucyna2_RS00470	hypothetical protein	4	1.33333	0.5	1.42423		5	1	4.31929
ucyna2_RS00475	dihydrolipoamide dehydrogenase	3	1	0.375	0.712115		7	1.4	4.78721
ucyna2_RS00485	phosphoribosylpyrophosphate synthetase	2	0.666667	0.25	0.569692		0	0	0
ucyna2_RS00490	hypothetical protein	0	0	0	0		2	0.4	1.93098
ucyna2_RS00495	hypothetical protein	1	0.333333	0.125	0.158248		2	0.4	1.49212
ucyna2_RS00500	hypothetical protein	4	1.33333	0.5	0.813846		0	0	0
ucyna2_RS00505	NAD(P)H-quinone oxidoreductase	1	0.333333	0.125	0.474743		2	0.4	3.28266
ucyna2_RS00510	serine protease	7	2.33333	0.875	1.99392		1	0.2	0.781586
ucyna2_RS00515	membrane protein	4	1.33333	0.5	1.89897		0	0	0
ucyna2_RS00520	hypothetical protein	8	2.66667	1	2.84846		7	1.4	5.74466
ucyna2_RS00525	hypothetical protein	4	1.33333	0.5	1.13938		12	2.4	12.31
ucyna2_RS00535	phosphorybosylanthranilate isomerase	10	3.33333	1.25	2.84846		4	0.8	3.6474
ucyna2_RS00540	membrane protein	13	4.33333	1.625	3.08583		0	0	0
ucyna2_RS00545	DNA polymerase III subunit delta	5	1.66667	0.625	2.37372		0	0	0
ucyna2_RS00550	glyoxalase-like domain protein	4	1.33333	0.5	2.84846		0	0	0
ucyna2_RS00555	hypothetical protein	8	2.66667	1	3.79795		1	0.2	1.02583
ucyna2_RS00560	UDP-N-acetylglucosamine--N-acetylmuramyl-(pentapeptide) pyrophosphoryl-UDP N-acetylglucosamine transferase	4	1.33333	0.5	0.813846		0	0	0
ucyna2_RS00565	hypothetical protein	3	1	0.375	0.712115		8	1.6	6.56532
ucyna2_RS00570	exonuclease SbcC	14	4.66667	1.75	3.98784		0	0	0
ucyna2_RS00575	helicase DnaB	7	2.33333	0.875	1.99392		0	0	0
ucyna2_RS00580	hypothetical protein	2	0.666667	0.25	0.569692		1	0.2	1.02583
ucyna2_RS00585	hypothetical protein	4	1.33333	0.5	2.84846		0	0	0
ucyna2_RS00595	phosphatidate cytidylyltransferase	4	1.33333	0.5	1.13938		5	1	7.46059
ucyna2_RS00600	leucyl/phenylalanyl-tRNA--protein transferase	5	1.66667	0.625	1.42423		1	0.2	1.36778
ucyna2_RS00605	30S ribosomal protein S14	15	5	1.875	4.27269		2	0.4	2.52512
ucyna2_RS00610	peptidase S41	5	1.66667	0.625	1.42423		0	0	0
ucyna2_RS00620	acetyltransferase	3	1	0.375	1.06817		2	0.4	1.72772
ucyna2_RS00630	apocytochrome f	27	9	3.375	5.49346		30	6	25.9157
ucyna2_RS00635	cytochrome b6-f complex iron-sulfur subunit	50	16.6667	6.25	35.6058		10	2	7.46059
ucyna2_RS00640	glucosylglycerol-phosphate synthase	0	0	0	0		4	0.8	3.28266
ucyna2_RS00645	hypothetical protein	2	0.666667	0.25	0.949487		0	0	0
ucyna2_RS00650	hypothetical protein	0	0	0	0		2	0.4	2.73555
ucyna2_RS00660	Changed start to match that seen in other orgs	12	4	1.5	8.54538		2	0.4	2.73555
ucyna2_RS00670	acetyl-CoA carboxylase	4	1.33333	0.5	1.42423		3	0.6	2.23818
ucyna2_RS00675	histidine kinase	0	0	0	0		2	0.4	1.93098
ucyna2_RS00680	hypothetical protein	21	7	2.625	5.98177		0	0	0
ucyna2_RS00685	transporter	5	1.66667	0.625	1.78029		0	0	0
ucyna2_RS00690	hypothetical protein, partial	1	0.333333	0.125	0.178029		3	0.6	2.89647
ucyna2_RS00695	succinylglutamate desuccinylase	7	2.33333	0.875	3.3232		0	0	0
ucyna2_RS00700	glycine dehydrogenase	7	2.33333	0.875	1.10773		2	0.4	1.93098
ucyna2_RS00705	hypothetical protein	0	0	0	0		6	1.2	6.15499
ucyna2_RS00710	hypothetical protein, partial	0	0	0	0		2	0.4	1.72772
ucyna2_RS00715	Na+/H+ antiporter	3	1	0.375	0.427269		0	0	0
ucyna2_RS00720	membrane protein	1	0.333333	0.125	1.42423		3	0.6	4.92399
ucyna2_RS00725	ABC transporter substrate-binding protein	2	0.666667	0.25	0.356058		3	0.6	2.59157
ucyna2_RS00730	adenine phosphoribosyltransferase	1	0.333333	0.125	0.712115		0	0	0
ucyna2_RS00735	peroxiredoxin	7	2.33333	0.875	1.6616		37	7.4	43.378
ucyna2_RS00755	polynucleotide phosphorylase	1	0.333333	0.125	0.178029		13	2.6	11.2302
ucyna2_RS00760	pyridine nucleotide-disulfide oxidoreductase	4	1.33333	0.5	1.42423		4	0.8	5.05025
ucyna2_RS00765	hypothetical protein	6	2	0.75	1.06817		0	0	0
ucyna2_RS00770	hypothetical protein	1	0.333333	0.125	0.237372		0	0	0
ucyna2_RS00780	tRNA (5-methylaminomethyl-2-thiouridylate)-methyltransferase	2	0.666667	0.25	0.569692		8	1.6	5.25226
ucyna2_RS00785	NAD(P)H-quinone oxidoreductase subunit 2	4	1.33333	0.5	1.13938		8	1.6	7.2948
ucyna2_RS00795	cysteine desulfurase	4	1.33333	0.5	0.712115		2	0.4	1.26256
ucyna2_RS00800	hypothetical protein	10	3.33333	1.25	2.84846		2	0.4	1.72772
ucyna2_RS00805	hypothetical protein	3	1	0.375	1.42423		1	0.2	0.713622
ucyna2_RS00810	RNA polymerase sigma factor RpoE	0	0	0	0		2	0.4	1.93098
ucyna2_RS00815	diaminopimelate epimerase	2	0.666667	0.25	0.569692		0	0	0
ucyna2_RS00820	hypothetical protein	2	0.666667	0.25	1.42423		0	0	0
ucyna2_RS00825	hypothetical protein	6	2	0.75	2.13635		0	0	0
ucyna2_RS00830	elongation factor Ts	33	11	4.125	11.7499		35	7	30.235
ucyna2_RS00835	30S ribosomal protein S2	48	16	6	17.0908		14	2.8	15.3191
ucyna2_RS00845	DNA topoisomerase I	7	2.33333	0.875	0.996961		1	0.2	0.656532
ucyna2_RS00855	glycosyl transferase	2	0.666667	0.25	0.569692		0	0	0
ucyna2_RS00865	ATPase AAA	12	4	1.5	2.44154		4	0.8	3.28266
ucyna2_RS00870	mannose-6-phosphate isomerase	6	2	0.75	2.13635		3	0.6	3.78769
ucyna2_RS00875	cell division protein FtsI	8	2.66667	1	1.62769		0	0	0
ucyna2_RS00880	NAD(P)H-quinone oxidoreductase subunit 4	5	1.66667	0.625	1.42423		0	0	0
ucyna2_RS00885	Fe-S oxidoreductase	1	0.333333	0.125	0.284846		3	0.6	2.14087
ucyna2_RS00895	peptidase S41	10	3.33333	1.25	2.37372		15	3	18.9384
ucyna2_RS00900	hypothetical protein, partial	2	0.666667	0.25	0.406923		0	0	0
ucyna2_RS00905	cell division protein FtsZ	1	0.333333	0.125	0.203461		1	0.2	0.781586
ucyna2_RS00910	permease	2	0.666667	0.25	0.284846		2	0.4	1.8237
ucyna2_RS00920	ribosome-associated GTPase EngA	2	0.666667	0.25	0.356058		2	0.4	2.52512
ucyna2_RS00925	Light-independent protochlorophyllide reductase subunit B	1	0.333333	0.125	0.284846		19	3.8	20.7902
ucyna2_RS00930	pyruvate/2-oxoglutarate dehydrogenase complex,dihydrolipoamide dehydrogenase (E3) component	2	0.666667	0.25	2.84846		4	0.8	5.96847
ucyna2_RS00935	glucosylglycerolphosphate phosphatase	3	1	0.375	1.42423		3	0.6	3.07749
ucyna2_RS00940	beta-lactamase superfamily protein	0	0	0	0		1	0.2	1.09422
ucyna2_RS00945	1,4-dihydroxy-2-naphthoate octaprenyltransferase	2	0.666667	0.25	0.356058		0	0	0
ucyna2_RS00950	isochorismate synthase	9	3	1.125	2.56361		1	0.2	0.965489
ucyna2_RS00955	hypothetical protein	1	0.333333	0.125	1.42423		0	0	0
ucyna2_RS00960	bactoprenol glucosyl transferase, partial	0	0	0	0		2	0.4	1.31306
ucyna2_RS00965	XRE family transcriptional regulator, partial	2	0.666667	0.25	0.569692		0	0	0
ucyna2_RS00970	peptide chain release factor 3	0	0	0	0		3	0.6	2.34476
ucyna2_RS00975	SnoaL-like polyketide cyclase	5	1.66667	0.625	1.78029		1	0.2	0.91185
ucyna2_RS00980	ABC transporter ATPase	3	1	0.375	0.712115		9	1.8	6.71453
ucyna2_RS00985	cytochrome B6	1	0.333333	0.125	0.712115		4	0.8	3.28266
ucyna2_RS01000	membrane protein	0	0	0	0		5	1	4.82744
ucyna2_RS01005	nitrogenase	1	0.333333	0.125	0.237372		0	0	0
ucyna2_RS01010	hypothetical protein, partial	7	2.33333	0.875	4.98481		0	0	0
ucyna2_RS01015	hypothetical protein	5	1.66667	0.625	2.37372		0	0	0
ucyna2_RS01020	tRNA (guanine-N7)-methyltransferase	0	0	0	0		2	0.4	1.93098
ucyna2_RS01025	peptidase S8 and S53 subtilisin kexin sedolisin	2	0.666667	0.25	0.406923		8	1.6	8.75376
ucyna2_RS01030	acyl-phosphate glycerol 3-phosphate acyltransferase	2	0.666667	0.25	0.569692		0	0	0
ucyna2_RS01035	membrane protein	4	1.33333	0.5	5.69692		0	0	0
ucyna2_RS01040	glutamyl-tRNA reductase	3	1	0.375	0.474743		2	0.4	1.56317
ucyna2_RS01045	cobalamin biosynthesis protein CobQ	2	0.666667	0.25	0.569692		2	0.4	2.73555
ucyna2_RS01050	permease	4	1.33333	0.5	0.712115		0	0	0
ucyna2_RS01055	ABC transporter	1	0.333333	0.125	0.356058		16	3.2	13.8217
ucyna2_RS01065	DNA repair protein RadA	5	1.66667	0.625	1.42423		3	0.6	2.89647
ucyna2_RS01070	XRE family transcriptional regulator	5	1.66667	0.625	1.42423		0	0	0
ucyna2_RS01075	phosphoadenosine phosphosulfate reductase	1	0.333333	0.125	0.158248		1	0.2	1.09422
ucyna2_RS01085	hypothetical protein	2	0.666667	0.25	0.949487		0	0	0
ucyna2_RS01090	cation transporter	3	1	0.375	0.712115		3	0.6	2.23818
ucyna2_RS01100	hypothetical protein	4	1.33333	0.5	1.13938		3	0.6	4.10333
ucyna2_RS01105	NAD(P)H-quinone oxidoreductase subunit 4	5	1.66667	0.625	1.01731		2	0.4	1.8237
ucyna2_RS01110	ABC transporter	5	1.66667	0.625	1.42423		0	0	0
ucyna2_RS01115	glutamyl-tRNA synthetase	3	1	0.375	0.610384		4	0.8	3.12634
ucyna2_RS01120	UDP pyrophosphate phosphatase	1	0.333333	0.125	0.203461		5	1	3.7303
ucyna2_RS01125	hypothetical protein	3	1	0.375	0.388426		1	0.2	0.781586
ucyna2_RS01130	sugar ABC transporter ATP-binding protein	8	2.66667	1	1.62769		0	0	0
ucyna2_RS01135	G-D-S-L family lipolytic protein	8	2.66667	1	1.42423		3	0.6	3.51714
ucyna2_RS01140	membrane protein	3	1	0.375	0.610384		0	0	0
ucyna2_RS01145	squalene cyclase	2	0.666667	0.25	0.316496		1	0.2	1.09422
ucyna2_RS01155	preprotein translocase subunit SecA	4	1.33333	0.5	0.949487		0	0	0
ucyna2_RS01160	molecular chaperone DnaJ	7	2.33333	0.875	1.99392		0	0	0
ucyna2_RS01165	alanine glycine permease	9	3	1.125	1.83115		3	0.6	2.34476
ucyna2_RS01170	peptide chain release factor 2	6	2	0.75	1.70908		4	0.8	4.68952
ucyna2_RS01175	serine kinase	1	0.333333	0.125	0.356058		3	0.6	2.14087
ucyna2_RS01180	Clp protease ClpX	13	4.33333	1.625	3.08583		17	3.4	13.287
ucyna2_RS01185	adenosine deaminase	8	2.66667	1	2.27877		2	0.4	1.49212
ucyna2_RS01190	hypothetical protein	1	0.333333	0.125	0.237372		0	0	0
ucyna2_RS01195	chemotaxis protein CheY	2	0.666667	0.25	0.569692		0	0	0
ucyna2_RS01200	RND transporter	4	1.33333	0.5	1.13938		1	0.2	1.09422
ucyna2_RS01205	NAD-dependent DNA ligase LigA	4	1.33333	0.5	1.13938		1	0.2	1.09422
ucyna2_RS01210	Zn-dependent protease with chaperone function	12	4	1.5	3.41815		0	0	0
ucyna2_RS01215	CopY family transcriptional regulator	5	1.66667	0.625	1.18686		11	2.2	10.6204
ucyna2_RS01220	alanyl-tRNA synthetase	8	2.66667	1	1.89897		5	1	3.90793
ucyna2_RS01225	resolvase	6	2	0.75	2.84846		0	0	0
ucyna2_RS01230	M repeat family protein	2	0.666667	0.25	0.569692		0	0	0
ucyna2_RS01235	Global nitrogen regulator	2	0.666667	0.25	0.569692		0	0	0
ucyna2_RS01240	enoyl-ACP reductase	3	1	0.375	1.42423		3	0.6	3.07749
ucyna2_RS01245	hypothetical protein	2	0.666667	0.25	0.316496		0	0	0
ucyna2_RS01255	Zn-dependent protease	2	0.666667	0.25	0.356058		4	0.8	4.68952
ucyna2_RS01260	chitin-binding protein	2	0.666667	0.25	0.356058		1	0.2	0.91185
ucyna2_RS01265	30S ribosomal protein S15	79	26.3333	9.875	56.2571		7	1.4	7.65954
ucyna2_RS01270	cell division protein FtsY	3	1	0.375	0.854538		4	0.8	4.37688
ucyna2_RS01275	cysteinyl-tRNA synthetase	4	1.33333	0.5	0.949487		4	0.8	3.6474
ucyna2_RS01280	UDP-N-acetylglucosamine 2-epimerase	1	0.333333	0.125	0.284846		0	0	0
ucyna2_RS01285	amidase	8	2.66667	1	2.27877		0	0	0
ucyna2_RS01290	long-chain fatty acid--CoA ligase	1	0.333333	0.125	0.178029		0	0	0
ucyna2_RS01295	hypothetical protein	2	0.666667	0.25	0.712115		0	0	0
ucyna2_RS01305	UDP-galactose-4-epimerase	1	0.333333	0.125	0.203461		0	0	0
ucyna2_RS01310	FO synthase	5	1.66667	0.625	1.78029		0	0	0
ucyna2_RS01315	cell division protein FtsW	1	0.333333	0.125	0.237372		0	0	0
ucyna2_RS01320	aspartyl-tRNA synthetase	5	1.66667	0.625	1.01731		2	0.4	2.05166
ucyna2_RS01325	hypothetical protein	1	0.333333	0.125	0.237372		1	0.2	0.820665
ucyna2_RS01330	sxtJ	1	0.333333	0.125	0.284846		5	1	5.86189
ucyna2_RS01335	histidyl-tRNA synthetase	13	4.33333	1.625	3.08583		8	1.6	6.25269
ucyna2_RS01345	4-diphosphocytidyl-2C-methyl-D-erythritol kinase	3	1	0.375	1.06817		0	0	0
ucyna2_RS01350	chromosome segregation protein SMC	9	3	1.125	1.83115		3	0.6	2.14087
ucyna2_RS01355	FAD-binding protein	2	0.666667	0.25	0.406923		4	0.8	2.85449
ucyna2_RS01360	hypothetical protein	1	0.333333	0.125	0.284846		0	0	0
ucyna2_RS01370	hypothetical protein	4	1.33333	0.5	1.89897		0	0	0
ucyna2_RS01375	hypothetical protein	4	1.33333	0.5	1.13938		4	0.8	4.68952
ucyna2_RS01380	histidine kinase	8	2.66667	1	2.84846		0	0	0
ucyna2_RS01385	hypothetical protein	1	0.333333	0.125	0.474743		0	0	0
ucyna2_RS01390	deoxyribose-phosphate aldolase	4	1.33333	0.5	1.42423		0	0	0
ucyna2_RS01395	DNA-directed RNA polymerase subunit gamma	5	1.66667	0.625	0.791239		12	2.4	10.9422
ucyna2_RS01400	hypothetical protein	5	1.66667	0.625	1.18686		1	0.2	0.91185
ucyna2_RS01415	ABC transporter permease	2	0.666667	0.25	0.474743		2	0.4	2.05166
ucyna2_RS01420	peptide ABC transporter substrate-binding protein	3	1	0.375	1.42423		3	0.6	3.07749
ucyna2_RS01430	histidine kinase	1	0.333333	0.125	0.158248		1	0.2	1.02583
ucyna2_RS01445	DNA mismatch repair protein MutS	3	1	0.375	0.854538		0	0	0
ucyna2_RS01450	alanine dehydrogenase	1	0.333333	0.125	0.178029		2	0.4	1.49212
ucyna2_RS01455	mannosyltransferase	1	0.333333	0.125	0.284846		0	0	0
ucyna2_RS01460	glycosyl transferase family 1	3	1	0.375	0.610384		0	0	0
ucyna2_RS01465	hypothetical protein	1	0.333333	0.125	0.237372		0	0	0
ucyna2_RS01470	HAD family hydrolase	0	0	0	0		3	0.6	2.23818
ucyna2_RS01475	phosphoheptose isomerase	3	1	0.375	1.42423		1	0.2	1.17238
ucyna2_RS01480	GDP-L-fucose synthase	4	1.33333	0.5	0.949487		2	0.4	2.34476
ucyna2_RS01485	NADPH-quinone oxidoreductase	15	5	1.875	3.05192		2	0.4	1.93098
ucyna2_RS01490	NADH dehydrogenase	7	2.33333	0.875	1.6616		10	2	13.6778
ucyna2_RS01495	NADH:ubiquinone oxidoreductase subunit J	1	0.333333	0.125	0.356058		2	0.4	2.98424
ucyna2_RS01500	NADH dehydrogenase	0	0	0	0		1	0.2	2.05166
ucyna2_RS01505	metal-binding protein	1	0.333333	0.125	0.356058		0	0	0
ucyna2_RS01515	oxidoreductase	5	1.66667	0.625	1.78029		7	1.4	6.38295
ucyna2_RS01520	recombinase RecA	3	1	0.375	0.712115		0	0	0
ucyna2_RS01535	histidine kinase	2	0.666667	0.25	0.406923		2	0.4	1.93098
ucyna2_RS01540	molybdenum cofactor biosynthesis protein MoeB	6	2	0.75	0.949487		0	0	0
ucyna2_RS01545	ferredoxin	3	1	0.375	1.42423		6	1.2	9.84798
ucyna2_RS01560	30S ribosomal protein S10	1	0.333333	0.125	0.474743		4	0.8	4.68952
ucyna2_RS01565	elongation factor Tu	6	2	0.75	1.70908		17	3.4	13.9513
ucyna2_RS01570	elongation factor G	24	8	3	4.88307		12	2.4	10.3663
ucyna2_RS01575	30S ribosomal protein S7	19	6.33333	2.375	5.41207		5	1	6.83888
ucyna2_RS01580	30S ribosomal protein S12	13	4.33333	1.625	2.645		10	2	14.9212
ucyna2_RS01590	membrane protein, partial	1	0.333333	0.125	0.203461		0	0	0
ucyna2_RS01595	hypothetical protein	2	0.666667	0.25	0.474743		0	0	0
ucyna2_RS01605	isoleucyl-tRNA synthetase	5	1.66667	0.625	1.01731		5	1	4.82744
ucyna2_RS01610	sugar ABC transporter permease	0	0	0	0		3	0.6	2.59157
ucyna2_RS01615	photosystem I assembly protein	3	1	0.375	0.474743		6	1.2	4.92399
ucyna2_RS01620	glutamyl-tRNA amidotransferase	1	0.333333	0.125	1.42423		1	0.2	1.26256
ucyna2_RS01625	ribonuclease E	5	1.66667	0.625	1.42423		1	0.2	0.91185
ucyna2_RS01630	sugar ABC transporter ATP-binding protein	2	0.666667	0.25	0.712115		0	0	0
ucyna2_RS01635	acetyl-CoA carboxylase	0	0	0	0		7	1.4	9.57443
ucyna2_RS01640	elongation factor P	10	3.33333	1.25	1.78029		6	1.2	9.84798
ucyna2_RS01645	aspartate-semialdehyde dehydrogenase	7	2.33333	0.875	0.996961		1	0.2	0.91185
ucyna2_RS01650	dihydrodipicolinate synthase	2	0.666667	0.25	0.712115		1	0.2	0.965489
ucyna2_RS01655	ribonuclease J	2	0.666667	0.25	0.474743		0	0	0
ucyna2_RS01660	UDP-N-acetylmuramyl peptide synthase	1	0.333333	0.125	0.203461		1	0.2	0.91185
ucyna2_RS01665	excinuclease ABC subunit C	2	0.666667	0.25	0.406923		0	0	0
ucyna2_RS01670	DEAD/DEAH box helicase	4	1.33333	0.5	0.949487		4	0.8	3.12634
ucyna2_RS01675	leucyl-tRNA synthetase	3	1	0.375	1.06817		6	1.2	4.68952
ucyna2_RS01680	phosphoglycerate kinase	2	0.666667	0.25	0.712115		0	0	0
ucyna2_RS01685	glyceraldehyde-3-phosphate dehydrogenase	1	0.333333	0.125	0.356058		3	0.6	3.78769
ucyna2_RS01690	photosystem reaction center subunit H	3	1	0.375	0.854538		1	0.2	0.820665
ucyna2_RS01695	asparaginyl-tRNA synthetase	2	0.666667	0.25	0.316496		0	0	0
ucyna2_RS01705	1-deoxy-D-xylulose 5-phosphate reductoisomerase	1	0.333333	0.125	0.284846		1	0.2	0.965489
ucyna2_RS01710	exoribonuclease II	2	0.666667	0.25	0.356058		0	0	0
ucyna2_RS01715	hypothetical protein	5	1.66667	0.625	1.78029		0	0	0
ucyna2_RS01720	hypothetical protein	4	1.33333	0.5	1.13938		4	0.8	5.4711
ucyna2_RS01725	glutaredoxin	0	0	0	0		7	1.4	9.57443
ucyna2_RS01735	membrane protein	4	1.33333	0.5	1.89897		0	0	0
ucyna2_RS01740	ubiquinone biosynthesis methyltransferase UbiE	1	0.333333	0.125	0.474743		0	0	0
ucyna2_RS01750	magnesium chelatase	2	0.666667	0.25	0.569692		2	0.4	1.72772
ucyna2_RS01775	ABC transporter substrate-binding protein	0	0	0	0		2	0.4	1.93098
ucyna2_RS01780	polyamine ABC transporter substrate-binding protein	4	1.33333	0.5	0.813846		0	0	0
ucyna2_RS01785	hypothetical protein, partial	3	1	0.375	0.854538		0	0	0
ucyna2_RS01790	biopolymer transporter ExbB	4	1.33333	0.5	1.13938		1	0.2	1.17238
ucyna2_RS01795	3-phosphoglycerate dehydrogenase	3	1	0.375	0.854538		3	0.6	3.28266
ucyna2_RS01800	ribosomal protein L11 methyltransferase	4	1.33333	0.5	0.949487		0	0	0
ucyna2_RS01805	hypothetical protein	1	0.333333	0.125	0.284846		0	0	0
ucyna2_RS01810	cobalt-precorrin-6X reductase	2	0.666667	0.25	0.237372		1	0.2	0.965489
ucyna2_RS01815	cobyrinic acid a,c-diamide synthase	6	2	0.75	1.70908		3	0.6	3.07749
ucyna2_RS01820	hypothetical protein	3	1	0.375	0		3	0.6	5.4711
ucyna2_RS01825	hypothetical protein	1	0.333333	0.125	0.356058		0	0	0
ucyna2_RS01830	dihydrodipicolinate reductase	3	1	0.375	0.854538		1	0.2	0.820665
ucyna2_RS01835	chaperone protein DnaK	12	4	1.5	1.55371		18	3.6	14.772
ucyna2_RS01840	ABC transporter	3	1	0.375	1.42423		1	0.2	0.863858
ucyna2_RS01845	hypothetical protein	4	1.33333	0.5	1.89897		5	1	5.4711
ucyna2_RS01850	hypothetical protein	1	0.333333	0.125	0.712115		0	0	0
ucyna2_RS01855	N-acetylmuramic acid-6-phosphate etherase	1	0.333333	0.125	0.284846		1	0.2	1.26256
ucyna2_RS01860	peptidase M50	1	0.333333	0.125	0.237372		0	0	0
ucyna2_RS01865	MFS transporter	2	0.666667	0.25	0.356058		1	0.2	1.09422
ucyna2_RS01870	4-amino-4-deoxy-L-arabinose transferase	1	0.333333	0.125	0.178029		0	0	0
ucyna2_RS01875	50S ribosomal protein L32	21	7	2.625	14.9544		8	1.6	5.4711
ucyna2_RS01880	RNA polymerase subunit sigma	1	0.333333	0.125	0		1	0.2	1.17238
ucyna2_RS01885	prohead protease, partial	2	0.666667	0.25	0.712115		3	0.6	3.07749
ucyna2_RS01890	bile acid beta-glucosidase, partial	2	0.666667	0.25	0.258951		11	2.2	10.6204
ucyna2_RS01895	ferredoxin	3	1	0.375	2.13635		20	4	25.2512
ucyna2_RS01900	O-succinylbenzoic acid--CoA ligase	2	0.666667	0.25	0.949487		0	0	0
ucyna2_RS01905	helicase	1	0.333333	0.125	0.237372		0	0	0
ucyna2_RS01910	hypothetical protein	4	1.33333	0.5	1.13938		0	0	0
ucyna2_RS01920	hypothetical protein	12	4	1.5	8.54538		12	2.4	15.1507
ucyna2_RS01925	RNA polymerase sigma factor	8	2.66667	1	2.27877		3	0.6	2.05166
ucyna2_RS01930	hypothetical protein	3	1	0.375	0.534086		5	1	4.10333
ucyna2_RS01935	peptidase M50	1	0.333333	0.125	0.474743		0	0	0
ucyna2_RS01940	ribonucleoside-diphosphate reductase	7	2.33333	0.875	1.99392		6	1.2	7.57537
ucyna2_RS01945	transporter	5	1.66667	0.625	0.890144		0	0	0
ucyna2_RS01950	cobalamin synthase	1	0.333333	0.125	0.237372		4	0.8	5.96847
ucyna2_RS01955	peptidase	3	1	0.375	1.06817		0	0	0
ucyna2_RS01960	ABC transporter substrate-binding protein	0	0	0	0		2	0.4	2.05166
ucyna2_RS01965	nucleoside diphosphate kinase	0	0	0	0		1	0.2	1.17238
ucyna2_RS01975	capsular biosynthesis protein CpsI	5	1.66667	0.625	0.890144		2	0.4	1.8237
ucyna2_RS01985	RNA methyltransferase	1	0.333333	0.125	0.474743		0	0	0
ucyna2_RS01990	hypothetical protein	1	0.333333	0.125	0.203461		0	0	0
ucyna2_RS02000	cytochrome C oxidase subunit I	0	0	0	0		6	1.2	5.79293
ucyna2_RS02015	orotidine 5\'-phosphate decarboxylase	2	0.666667	0.25	1.42423		0	0	0
ucyna2_RS02020	hypothetical protein	0	0	0	0		1	0.2	1.36778
ucyna2_RS02025	membrane protein	5	1.66667	0.625	1.78029		4	0.8	4.10333
ucyna2_RS02030	ABC transporter	4	1.33333	0.5	1.42423		0	0	0
ucyna2_RS02040	DNA primase	2	0.666667	0.25	0.569692		2	0.4	1.72772
ucyna2_RS02045	sulfonate ABC transporter permease	3	1	0.375	0.610384		1	0.2	0.965489
ucyna2_RS02050	aromatic acid decarboxylase	1	0.333333	0.125	0.203461		0	0	0
ucyna2_RS02055	hydroxyglutarate oxidase	1	0.333333	0.125	0.237372		0	0	0
ucyna2_RS02060	hypothetical protein	0	0	0	0		3	0.6	3.78769
ucyna2_RS02065	membrane protein	1	0.333333	0.125	0.284846		0	0	0
ucyna2_RS02070	DNA uptake protein	3	1	0.375	1.42423		0	0	0
ucyna2_RS02075	precorrin methylase	11	3.66667	1.375	2.61109		1	0.2	1.17238
ucyna2_RS02080	arsenic ABC transporter ATPase	1	0.333333	0.125	0.356058		5	1	5.4711
ucyna2_RS02085	shikimate dehydrogenase	1	0.333333	0.125	0.237372		0	0	0
ucyna2_RS02090	prolyl-tRNA synthetase	4	1.33333	0.5	1.42423		5	1	4.55925
ucyna2_RS02095	hypothetical protein	1	0.333333	0.125	0.712115		0	0	0
ucyna2_RS02110	hypothetical protein	1	0.333333	0.125	0.356058		0	0	0
ucyna2_RS02115	cytochrome b6-f complex subunit PetN	106	35.3333	13.25	12.5807		0	0	0
ucyna2_RS02120	peptidase M3	5	1.66667	0.625	1.18686		2	0.4	1.49212
ucyna2_RS02125	coproporphyrinogen III oxidase	2	0.666667	0.25	0.569692		0	0	0
ucyna2_RS02130	peptidase M16	9	3	1.125	3.20452		1	0.2	1.36778
ucyna2_RS02140	diguanylate cyclase	6	2	0.75	1.70908		1	0.2	0.656532
ucyna2_RS02145	oxidoreductase	7	2.33333	0.875	1.99392		2	0.4	1.64133
ucyna2_RS02150	glucose-6-phosphate dehydrogenase	7	2.33333	0.875	1.42423		13	2.6	9.27709
ucyna2_RS02155	50S ribosomal protein L9	16	5.33333	2	7.59589		20	4	23.4476
ucyna2_RS02160	low-complexity protein	1	0.333333	0.125	0.237372		0	0	0
ucyna2_RS02165	ArsR family transcriptional regulator	2	0.666667	0.25	0.949487		0	0	0
ucyna2_RS02170	Clp protease ClpP	1	0.333333	0.125	0.284846		5	1	4.55925
ucyna2_RS02175	molecular chaperone DnaK, partial	4	1.33333	0.5	0.949487		0	0	0
ucyna2_RS02180	molecular chaperone DnaJ	2	0.666667	0.25	0.356058		0	0	0
ucyna2_RS02185	tetratricopeptide repeat family protein	2	0.666667	0.25	0.284846		0	0	0
ucyna2_RS02200	Nuclease subunit of the excinuclease complex	0	0	0	0		1	0.2	1.26256
ucyna2_RS02205	hypothetical protein	2	0.666667	0.25	0.356058		0	0	0
ucyna2_RS02210	30S ribosomal protein S6	4	1.33333	0.5	2.84846		8	1.6	7.72391
ucyna2_RS02215	hypothetical protein, partial	1	0.333333	0.125	0.474743		0	0	0
ucyna2_RS02220	alanine racemase	1	0.333333	0.125	0.356058		5	1	5.86189
ucyna2_RS02225	Zn-dependent hydrolase	0	0	0	0		2	0.4	2.18844
ucyna2_RS02230	tRNA pseudouridine synthase B	2	0.666667	0.25	0.949487		0	0	0
ucyna2_RS02240	ABC transporter	3	1	0.375	0.854538		0	0	0
ucyna2_RS02245	hypothetical protein	2	0.666667	0.25	0.569692		0	0	0
ucyna2_RS02250	protease	2	0.666667	0.25	0.474743		0	0	0
ucyna2_RS02260	hypothetical protein	1	0.333333	0.125	0.203461		2	0.4	1.56317
ucyna2_RS02265	ribosome-associated protein IOJAP	7	2.33333	0.875	3.3232		3	0.6	3.78769
ucyna2_RS02270	hypothetical protein	8	2.66667	1	1.62769		3	0.6	2.89647
ucyna2_RS02275	asparaginase	3	1	0.375	0.610384		8	1.6	7.2948
ucyna2_RS02285	molecular chaperone DnaJ	0	0	0	0		4	0.8	4.68952
ucyna2_RS02290	hypothetical protein	5	1.66667	0.625	2.37372		8	1.6	11.9369
ucyna2_RS02295	NAD(P)H-quinone oxidoreductase subunit L	5	1.66667	0.625	2.37372		6	1.2	10.9422
ucyna2_RS02300	carbon dioxide transporter	3	1	0.375	0.854538		0	0	0
ucyna2_RS02305	DNA recombination protein RecN	3	1	0.375	1.42423		0	0	0
ucyna2_RS02310	thiamine biosynthesis protein ThiS	0	0	0	0		1	0.2	1.36778
ucyna2_RS02315	phage shock protein A (IM30), suppresses sigma54-dependent transcription	8	2.66667	1	5.69692		18	3.6	21.1028
ucyna2_RS02325	membrane protein	3	1	0.375	1.42423		0	0	0
ucyna2_RS02330	uracil-DNA glycosylase	1	0.333333	0.125	0.474743		0	0	0
ucyna2_RS02340	calcium-binding protein	4	1.33333	0.5	0.569692		23	4.6	20.9726
ucyna2_RS02345	GTPase Era	1	0.333333	0.125	0.356058		1	0.2	0.863858
ucyna2_RS02350	4-amino-4-deoxy-L-arabinose transferase	0	0	0	0		1	0.2	1.17238
ucyna2_RS02355	hypothetical protein	6	2	0.75	2.13635		0	0	0
ucyna2_RS02360	FkbM family methyltransferase	8	2.66667	1	2.84846		0	0	0
ucyna2_RS02365	RNA-binding protein	3	1	0.375	1.06817		8	1.6	6.91087
ucyna2_RS02375	uracil phosphoribosyltransferase	1	0.333333	0.125	0.356058		2	0.4	2.18844
ucyna2_RS02380	hypothetical protein	1	0.333333	0.125	0.284846		3	0.6	3.51714
ucyna2_RS02385	magnesium chelatase	0	0	0	0		9	1.8	8.6894
ucyna2_RS02390	aminopeptidase A	4	1.33333	0.5	1.42423		9	1.8	7.03427
ucyna2_RS02395	glutamate--cysteine ligase	2	0.666667	0.25	0.569692		1	0.2	1.17238
ucyna2_RS02400	peptidoglycan-binding protein, partial	1	0.333333	0.125	0.284846		10	2	10.9422
ucyna2_RS02410	molecular chaperone Hsp90	14	4.66667	1.75	2.84846		2	0.4	1.72772
ucyna2_RS02420	hypothetical protein	4	1.33333	0.5	1.13938		4	0.8	3.86195
ucyna2_RS02425	ATPase AAA	2	0.666667	0.25	0.474743		2	0.4	2.05166
ucyna2_RS02430	hypothetical protein	1	0.333333	0.125	0.712115		3	0.6	2.23818
ucyna2_RS02435	radical SAM protein	1	0.333333	0.125	0.203461		0	0	0
ucyna2_RS02440	hypothetical protein	6	2	0.75	0.949487		0	0	0
ucyna2_RS02445	hydrogenase	1	0.333333	0.125	0.237372		2	0.4	2.05166
ucyna2_RS02450	MtN3 and saliva related transmembrane protein	3	1	0.375	2.13635		5	1	3.90793
ucyna2_RS02455	3-hydroxyacyl-ACP dehydratase	1	0.333333	0.125	0.712115		3	0.6	3.28266
ucyna2_RS02465	ABC transporter substrate-binding protein	1	0.333333	0.125	0.203461		1	0.2	0.965489
ucyna2_RS02470	membrane protein	9	3	1.125	2.56361		0	0	0
ucyna2_RS02475	RNA-binding protein	125	41.6667	15.625	44.5072		5	1	5.4711
ucyna2_RS02480	hypothetical protein	13	4.33333	1.625	3.08583		463	92.6	584.566
ucyna2_RS02485	hypothetical protein, partial	1	0.333333	0.125	0.474743		0	0	0
ucyna2_RS02490	hypothetical protein	2	0.666667	0.25	0.949487		0	0	0
ucyna2_RS02495	hypothetical protein	8	2.66667	1	11.3938		1	0.2	0.965489
ucyna2_RS02505	periplasmic protein, partial	0	0	0	0		1	0.2	1.02583
ucyna2_RS02510	amidase	5	1.66667	0.625	1.01731		0	0	0
ucyna2_RS02515	(dimethylallyl)adenosine tRNA methylthiotransferase	1	0.333333	0.125	0.178029		2	0.4	1.13195
ucyna2_RS02520	hypothetical protein	1	0.333333	0.125	0.474743		0	0	0
ucyna2_RS02525	trigger factor	23	7.66667	2.875	3.27573		10	2	9.65489
ucyna2_RS02530	hypothetical protein, partial	2	0.666667	0.25	1.42423		0	0	0
ucyna2_RS02535	hypothetical protein	0	0	0	0		5	1	5.86189
ucyna2_RS02540	ribonuclease Z	2	0.666667	0.25	0.474743		0	0	0
ucyna2_RS02545	ATP-binding protein	4	1.33333	0.5	1.42423		0	0	0
ucyna2_RS02550	hypothetical protein	4	1.33333	0.5	1.89897		0	0	0
ucyna2_RS02555	glycine cleavage system protein T	0	0	0	0		2	0.4	2.34476
ucyna2_RS02560	peptide chain release factor 1	2	0.666667	0.25	0.406923		4	0.8	3.86195
ucyna2_RS02565	50S ribosomal protein L31	3	1	0.375	2.13635		5	1	7.46059
ucyna2_RS02570	30S ribosomal protein S9	11	3.66667	1.375	3.13331		7	1.4	6.38295
ucyna2_RS02575	50S ribosomal protein L13	27	9	3.375	7.69084		13	2.6	16.4133
ucyna2_RS02580	pseudouridine synthase	12	4	1.5	4.27269		0	0	0
ucyna2_RS02585	50S ribosomal protein L17	8	2.66667	1	1.89897		1	0.2	2.05166
ucyna2_RS02590	DNA-directed RNA polymerase subunit alpha	34	11.3333	4.25	6.91769		6	1.2	5.4711
ucyna2_RS02595	30S ribosomal protein S11	33	11	4.125	5.87495		3	0.6	2.89647
ucyna2_RS02600	30S ribosomal protein S13	50	16.6667	6.25	14.2423		9	1.8	12.31
ucyna2_RS02605	translation initiation factor IF-1	7	2.33333	0.875	1.2462		7	1.4	9.57443
ucyna2_RS02610	adenylate kinase	10	3.33333	1.25	4.74743		5	1	6.83888
ucyna2_RS02615	preprotein translocase subunit SecY	12	4	1.5	2.44154		7	1.4	8.20665
ucyna2_RS02620	50S ribosomal protein L15	5	1.66667	0.625	1.42423		0	0	0
ucyna2_RS02625	30S ribosomal protein S5	7	2.33333	0.875	1.42423		6	1.2	8.20665
ucyna2_RS02630	50S ribosomal protein L18	8	2.66667	1	2.84846		6	1.2	5.18315
ucyna2_RS02635	50S ribosomal protein L6	6	2	0.75	8.54538		12	2.4	14.0685
ucyna2_RS02640	30S ribosomal protein S8	8	2.66667	1	2.84846		9	1.8	9.23248
ucyna2_RS02645	50S ribosomal protein L5	4	1.33333	0.5	0.813846		2	0.4	2.34476
ucyna2_RS02650	50S ribosomal protein L24	17	5.66667	2.125	8.07064		2	0.4	2.98424
ucyna2_RS02655	50S ribosomal protein L14	16	5.33333	2	2.84846		1	0.2	1.36778
ucyna2_RS02660	30S ribosomal protein S17	9	3	1.125	2.56361		0	0	0
ucyna2_RS02665	50S ribosomal protein L29	13	4.33333	1.625	1.54292		0	0	0
ucyna2_RS02670	50S ribosomal protein L16	16	5.33333	2	4.55754		9	1.8	7.77472
ucyna2_RS02675	30S ribosomal protein S3	10	3.33333	1.25	2.03461		15	3	20.5166
ucyna2_RS02680	50S ribosomal protein L22	8	2.66667	1	5.69692		0	0	0
ucyna2_RS02685	30S ribosomal protein S19	11	3.66667	1.375	3.91663		0	0	0
ucyna2_RS02690	50S ribosomal protein L2	7	2.33333	0.875	1.42423		9	1.8	12.31
ucyna2_RS02695	50S ribosomal protein L23	9	3	1.125	3.20452		3	0.6	3.78769
ucyna2_RS02700	50S ribosomal protein L4	17	5.66667	2.125	12.106		10	2	11.7238
ucyna2_RS02705	50S ribosomal protein L3	20	6.66667	2.5	4.06923		3	0.6	3.51714
ucyna2_RS02710	single-stranded nucleic acid binding R3H domain-containing protein	2	0.666667	0.25	0.219112		5	1	5.86189
ucyna2_RS02715	sodium:calcium antiporter	5	1.66667	0.625	1.01731		5	1	4.82744
ucyna2_RS02720	sugar ABC transporter permease	1	0.333333	0.125	0.356058		0	0	0
ucyna2_RS02725	sugar ABC transporter	1	0.333333	0.125	0.237372		2	0.4	1.8237
ucyna2_RS02730	methionine aminopeptidase	0	0	0	0		2	0.4	2.98424
ucyna2_RS02735	phosphoglucosamine mutase	2	0.666667	0.25	0.712115		4	0.8	3.28266
ucyna2_RS02750	AbrB family transcriptional regulator	2	0.666667	0.25	0.406923		0	0	0
ucyna2_RS02755	cobalamin biosynthesis protein CobD	2	0.666667	0.25	0.474743		4	0.8	4.68952
ucyna2_RS02760	ammonium transporter	6	2	0.75	1.22077		3	0.6	2.34476
ucyna2_RS02765	peptidase S24	4	1.33333	0.5	1.13938		0	0	0
ucyna2_RS02770	superoxide dismutase	10	3.33333	1.25	3.56058		6	1.2	6.56532
ucyna2_RS02775	cobalamin biosynthesis protein CobN	3	1	0.375	0.474743		9	1.8	7.77472
ucyna2_RS02780	histidine kinase	6	2	0.75	0.854538		0	0	0
ucyna2_RS02785	DNA polymerase III subunit delta\'	2	0.666667	0.25	0.569692		1	0.2	0.965489
ucyna2_RS02795	ATPase	3	1	0.375	0.610384		3	0.6	3.28266
ucyna2_RS02800	abortive phage infection protein, partial	3	1	0.375	1.06817		0	0	0
ucyna2_RS02805	farnesyl-diphosphate synthase	3	1	0.375	0.712115		0	0	0
ucyna2_RS02810	acid phosphatase	7	2.33333	0.875	0.996961		0	0	0
ucyna2_RS02815	RNA polymerase sigma factor RpoD	4	1.33333	0.5	0.712115		5	1	3.7303
ucyna2_RS02820	low-complexity protein	2	0.666667	0.25	0.569692		0	0	0
ucyna2_RS02825	EamA-like transporter family protein	0	0	0	0		4	0.8	4.68952
ucyna2_RS02835	ferredoxin	1	0.333333	0.125	0		0	0	0
ucyna2_RS02840	glycosyltransferase	3	1	0.375	0.284846		0	0	0
ucyna2_RS02845	sodium:proline symporter	3	1	0.375	0.854538		0	0	0
ucyna2_RS02850	50S ribosomal protein L27	9	3	1.125	1.06817		19	3.8	34.6503
ucyna2_RS02855	50S ribosomal protein L21	178	59.3333	22.25	21.126		45	9	43.447
ucyna2_RS02860	rhodanese	1	0.333333	0.125	63.3782		0	0	0
ucyna2_RS02865	HrcA family transcriptional regulator	1	0.333333	0.125	0.712115		0	0	0
ucyna2_RS02870	C4-dicarboxylate ABC transporter substrate-binding protein	1	0.333333	0.125	0.203461		0	0	0
ucyna2_RS02875	C4-dicarboxylate ABC transporter	1	0.333333	0.125	0.474743		0	0	0
ucyna2_RS02880	membrane protein	7	2.33333	0.875	0.158248		3	0.6	2.89647
ucyna2_RS02885	hypothetical protein	8	2.66667	1	2.4924		3	0.6	1.8237
ucyna2_RS02890	peptidase S16	1	0.333333	0.125	1.89897		0	0	0
ucyna2_RS02895	organic solvent ABC transporter substrate-binding protein, partial	4	1.33333	0.5	0.284846		0	0	0
ucyna2_RS02900	phytoene desaturase	1	0.333333	0.125	0.712115		6	1.2	5.4711
ucyna2_RS02905	phytoene synthase	0	0	0	0.178029		1	0.2	1.17238
ucyna2_RS02910	hypothetical protein	4	1.33333	0.5	1.89897		0	0	0
ucyna2_RS02915	GTP-binding protein YchF	8	2.66667	1	1.89897		0	0	0
ucyna2_RS02925	phosphate acyltransferase	7	2.33333	0.875	1.6616		8	1.6	10.1005
ucyna2_RS02930	3-oxoacyl-ACP synthase	6	2	0.75	1.06817		2	0.4	1.49212
ucyna2_RS02935	malonyl CoA-ACP transacylase	3	1	0.375	1.06817		2	0.4	1.42724
ucyna2_RS02940	hydrogenase formation protein HupD	2	0.666667	0.25	0.258951		0	0	0
ucyna2_RS02945	cysteine desufuration protein SufE	6	2	0.75	8.54538		4	0.8	3.86195
ucyna2_RS02950	peptidase S13	1	0.333333	0.125	0.178029		0	0	0
ucyna2_RS02955	peptidase M22	4	1.33333	0.5	1.89897		1	0.2	0.713622
ucyna2_RS02960	membrane protein	1	0.333333	0.125	0.237372		2	0.4	1.72772
ucyna2_RS02965	GTPase	1	0.333333	0.125	0.356058		1	0.2	0.820665
ucyna2_RS02970	lipid-A-disaccharide synthase	1	0.333333	0.125	0.356058		0	0	0
ucyna2_RS02975	UDP-N-acetylglucosamine acyltransferase	2	0.666667	0.25	0.712115		3	0.6	3.07749
ucyna2_RS02980	polymerase	2	0.666667	0.25	0.949487		0	0	0
ucyna2_RS02985	lytic murein transglycosylase	1	0.333333	0.125	0.474743		0	0	0
ucyna2_RS02990	hypothetical protein	2	0.666667	0.25	1.42423		3	0.6	2.89647
ucyna2_RS02995	phospho-N-acetylmuramoyl-pentapeptide-transferase	2	0.666667	0.25	0.712115		0	0	0
ucyna2_RS03005	DNA polymerase III subunit beta	5	1.66667	0.625	0.791239		1	0.2	1.02583
ucyna2_RS03010	2-succinyl-5-enolpyruvyl-6-hydroxy-3-cyclohexene-1-carboxylate synthase	1	0.333333	0.125	0.237372		3	0.6	2.462
ucyna2_RS03015	ATP synthase F0F1 subunit gamma	11	3.66667	1.375	3.91663		8	1.6	5.96847
ucyna2_RS03020	ATP F0F1 synthase subunit alpha	35	11.6667	4.375	6.23101		53	10.6	51.1709
ucyna2_RS03025	ATP synthase F0F1 subunit delta	17	5.66667	2.125	4.84238		8	1.6	7.2948
ucyna2_RS03030	ATP synthase F0F1 subunit B	29	9.66667	3.625	5.90038		33	6.6	45.1366
ucyna2_RS03035	ATP synthase F0F1 subunit B\'	33	11	4.125	11.7499		10	2	10.2583
ucyna2_RS03040	ATP F0F1 synthase subunit C	34	11.3333	4.25	48.4238		6	1.2	6.15499
ucyna2_RS03045	ATP synthase F0F1 subunit A	96	32	12	19.5323		150	30	153.875
ucyna2_RS03050	ATP synthase subunit I	118	39.3333	14.75	24.0085		100	20	102.583
ucyna2_RS03055	AbrB family transcriptional regulator	12	4	1.5	2.44154		2	0.4	2.52512
ucyna2_RS03060	hypothetical protein	1	0.333333	0.125	0.474743		3	0.6	3.78769
ucyna2_RS03070	ATPase AAA	3	1	0.375	0.712115		0	0	0
ucyna2_RS03075	thioredoxin	2	0.666667	0.25	2.84846		4	0.8	5.4711
ucyna2_RS03080	dihydroorotase	1	0.333333	0.125	0.178029		0	0	0
ucyna2_RS03085	hypothetical protein	4	1.33333	0.5	1.13938		2	0.4	1.72772
ucyna2_RS03095	NAD(P)H-quinone oxidoreductase subunit D4	4	1.33333	0.5	0.632991		2	0.4	2.05166
ucyna2_RS03105	cobalt-precorrin-6A synthase	3	1	0.375	0.534086		0	0	0
ucyna2_RS03110	hypothetical protein	6	2	0.75	2.13635		0	0	0
ucyna2_RS03120	3,4-dihydroxy-2-butanone 4-phosphate synthase	5	1.66667	0.625	1.42423		4	0.8	3.28266
ucyna2_RS03125	metallophosphoesterase	1	0.333333	0.125	0.284846		0	0	0
ucyna2_RS03135	6,7-dimethyl-8-ribityllumazine synthase	3	1	0.375	0.712115		0	0	0
ucyna2_RS03140	hypothetical protein, partial	1	0.333333	0.125	0.284846		0	0	0
ucyna2_RS03145	cyanobacterial membrane protein, in cluster with PxcA, partial	2	0.666667	0.25	0.712115		0	0	0
ucyna2_RS03150	proton extrusion protein PcxA	6	2	0.75	4.27269		1	0.2	1.09422
ucyna2_RS03155	hypothetical protein	10	3.33333	1.25	3.56058		0	0	0
ucyna2_RS03165	circadian clock protein KaiC	1	0.333333	0.125	0.284846		0	0	0
ucyna2_RS03170	molecular chaperone GroEL	32	10.6667	4	9.11507		11	2.2	10.0304
ucyna2_RS03175	molecular chaperone GroES	41	13.6667	5.125	14.5984		7	1.4	12.7659
ucyna2_RS03180	transporter	3	1	0.375	0.610384		0	0	0
ucyna2_RS03190	photosystem I reaction center subunit XII	1	0.333333	0.125	0.712115		0	0	0
ucyna2_RS03205	acetyl-CoA synthetase	5	1.66667	0.625	1.01731		0	0	0
ucyna2_RS03210	Cys/Met metabolism pyridoxal-phosphate-dependent enzyme	3	1	0.375	0.854538		0	0	0
ucyna2_RS03215	hypothetical protein	5	1.66667	0.625	1.18686		0	0	0
ucyna2_RS03220	hypothetical protein	2	0.666667	0.25	0.406923		2	0.4	2.52512
ucyna2_RS03225	methionyl-tRNA synthetase	1	0.333333	0.125	0.178029		2	0.4	2.05166
ucyna2_RS03235	preprotein translocase subunit SecA	3	1	0.375	0.712115		2	0.4	1.72772
ucyna2_RS03245	cysteine desulfurase SufB	81	27	10.125	19.2271		7	1.4	4.99535
ucyna2_RS03250	ABC transporter ATP-binding protein	8	2.66667	1	1.62769		1	0.2	1.02583
ucyna2_RS03255	hypothetical protein	1	0.333333	0.125	0.284846		6	1.2	4.68952
ucyna2_RS03260	cysteine desulfurase	2	0.666667	0.25	0.569692		2	0.4	2.18844
ucyna2_RS03265	hypothetical protein	1	0.333333	0.125	0.178029		0	0	0
ucyna2_RS03270	LuxR family transcriptional regulator	4	1.33333	0.5	0.712115		3	0.6	3.07749
ucyna2_RS03275	Fe-S oxidoreductase	1	0.333333	0.125	0.203461		5	1	3.56811
ucyna2_RS03280	ribosomal RNA large subunit methyltransferase N	1	0.333333	0.125	0.237372		1	0.2	0.863858
ucyna2_RS03300	hypothetical protein	2	0.666667	0.25	0.569692		0	0	0
ucyna2_RS03305	family 2 glycosyl transferase	1	0.333333	0.125	0.203461		6	1.2	4.92399
ucyna2_RS03310	translation initiation factor IF-2	31	10.3333	3.875	7.35852		8	1.6	6.56532
ucyna2_RS03315	nucleic-acid-binding protein implicated in transcription termination	7	2.33333	0.875	9.96961		0	0	0
ucyna2_RS03320	transcription termination factor NusA	7	2.33333	0.875	1.42423		0	0	0
ucyna2_RS03325	ribosome maturation protein RimP	3	1	0.375	1.42423		0	0	0
ucyna2_RS03330	phytoene synthase	0	0	0	0		1	0.2	0.863858
ucyna2_RS03335	Clp protease	14	4.66667	1.75	3.98784		7	1.4	8.20665
ucyna2_RS03340	Clp protease	4	1.33333	0.5	1.13938		7	1.4	6.75842
ucyna2_RS03355	hypothetical protein	1	0.333333	0.125	0.474743		0	0	0
ucyna2_RS03360	1,4-dihydroxy-2-naphthoyl-CoA hydrolase	1	0.333333	0.125	0.284846		0	0	0
ucyna2_RS03365	photosystem I P700 chlorophyll a apoprotein A2	8	2.66667	1	2.27877		16	3.2	14.5896
ucyna2_RS03370	photosystem I P700 chlorophyll a apoprotein A1	7	2.33333	0.875	1.99392		9	1.8	6.15499
ucyna2_RS03380	alpha-mannosidase	1	0.333333	0.125	0.142423		1	0.2	0.965489
ucyna2_RS03390	cobalamin biosynthesis protein CobW	7	2.33333	0.875	0.830801		1	0.2	1.26256
ucyna2_RS03395	tRNA modification GTPase TrmE	3	1	0.375	0.712115		0	0	0
ucyna2_RS03410	hypothetical protein	1	0.333333	0.125	0.284846		0	0	0
ucyna2_RS03415	cell division protein FtsH, partial	5	1.66667	0.625	1.18686		3	0.6	3.28266
ucyna2_RS03420	50S ribosomal protein L25	7	2.33333	0.875	4.98481		2	0.4	1.56317
ucyna2_RS03425	Photosystem I reaction center subunit II	0	0	0	0		1	0.2	0.91185
ucyna2_RS03435	glycosyl transferase	2	0.666667	0.25	0.406923		0	0	0
ucyna2_RS03445	hypothetical protein	0	0	0	0		5	1	7.46059
ucyna2_RS03450	photosystem I subunit VII	3	1	0.375	0.712115		24	4.8	26.2613
ucyna2_RS03470	preprotein translocase subunit SecE	38	12.6667	4.75	13.5302		19	3.8	23.9887
ucyna2_RS03475	transcription termination/antitermination factor NusG	43	14.3333	5.375	15.3105		7	1.4	6.38295
ucyna2_RS03480	50S ribosomal protein L11	41	13.6667	5.125	11.6787		3	0.6	3.51714
ucyna2_RS03485	50S ribosomal protein L1	49	16.3333	6.125	23.2624		5	1	4.55925
ucyna2_RS03490	50S ribosomal protein L10	13	4.33333	1.625	9.2575		21	4.2	22.9786
ucyna2_RS03495	50S ribosomal protein L7/L12	3	1	0.375	2.13635		5	1	6.31281
ucyna2_RS03500	cytochrome C biogenesis protein CcsB	1	0.333333	0.125	0.158248		0	0	0
ucyna2_RS03505	cytochrome C biogenesis protein	2	0.666667	0.25	0.949487		1	0.2	0.656532
ucyna2_RS03510	folylpolyglutamate synthase	2	0.666667	0.25	0.406923		3	0.6	3.07749
ucyna2_RS03515	membrane protein	2	0.666667	0.25	0.474743		4	0.8	3.28266
ucyna2_RS03520	cysteine synthase	2	0.666667	0.25	0.406923		4	0.8	4.10333
ucyna2_RS03525	3-amino-5-hydroxybenzoic acid synthase	3	1	0.375	0.534086		0	0	0
ucyna2_RS03530	hypothetical protein	1	0.333333	0.125	0.284846		0	0	0
ucyna2_RS03540	diacylglyceryl transferase	3	1	0.375	1.42423		0	0	0
ucyna2_RS03550	delta-aminolevulinic acid dehydratase	6	2	0.75	1.42423		3	0.6	2.73555
unknown	transfer messenger mRNA	64	21.3333	8	14.9789		111	22.2	165.625
ucyna2_RS03555	GTP-binding protein TypA	4	1.33333	0.5	0.949487		10	2	8.63858
ucyna2_RS03560	plastocyanin	10	3.33333	1.25	3.56058		9	1.8	9.84798
ucyna2_RS03565	glutamate 5-kinase	1	0.333333	0.125	0.178029		8	1.6	8.20665
ucyna2_RS03570	glucokinase	7	2.33333	0.875	1.2462		2	0.4	1.49212
ucyna2_RS03575	sodium:proton antiporter	6	2	0.75	1.42423		5	1	4.55925
ucyna2_RS03580	glutamate racemase	1	0.333333	0.125	0.158248		0	0	0
ucyna2_RS03585	prenyltransferase	3	1	0.375	0.712115		0	0	0
ucyna2_RS03590	DNA polymerase III subunit alpha	8	2.66667	1	1.89897		2	0.4	1.8237
ucyna2_RS03595	penicillin-binding protein	12	4	1.5	1.89897		9	1.8	7.38599
ucyna2_RS03600	hypothetical protein	4	1.33333	0.5	0.949487		0	0	0
ucyna2_RS03605	glycosyltransferase	1	0.333333	0.125	0.237372		0	0	0
ucyna2_RS03610	abortive phage infection protein	4	1.33333	0.5	1.13938		2	0.4	2.73555
ucyna2_RS03615	tRNA uridine 5-carboxymethylaminomethyl modification protein	6	2	0.75	1.06817		2	0.4	1.56317
ucyna2_RS03620	delta(24)-sterol C-methyltransferase	0	0	0	0		2	0.4	1.8237
ucyna2_RS03625	NAD-dependent dehydratase	5	1.66667	0.625	1.01731		1	0.2	0.820665
ucyna2_RS03630	hypothetical protein	1	0.333333	0.125	0.474743		0	0	0
ucyna2_RS03635	mannose-1-phosphate guanyltransferase	7	2.33333	0.875	1.42423		0	0	0
ucyna2_RS03645	hypothetical protein	3	1	0.375	0.854538		0	0	0
ucyna2_RS03655	transaldolase	4	1.33333	0.5	0.813846		8	1.6	6.91087
ucyna2_RS03660	thiamine-phosphate pyrophosphorylase	4	1.33333	0.5	0.949487		0	0	0
ucyna2_RS03670	ribosome-binding factor A	2	0.666667	0.25	0.712115		1	0.2	1.26256
ucyna2_RS03675	beta-glucosidase	3	1	0.375	0.534086		1	0.2	0.863858
ucyna2_RS03685	hypothetical protein	1	0.333333	0.125	0.712115		0	0	0
ucyna2_RS03690	hypothetical protein	3	1	0.375	1.42423		0	0	0
ucyna2_RS03715	abortive phage infection protein, partial	2	0.666667	0.25	0.712115		0	0	0
ucyna2_RS03720	Clp protease ClpS	1	0.333333	0.125	0.474743		0	0	0
ucyna2_RS03735	peptidase U61	0	0	0	0		1	0.2	0.91185
ucyna2_RS03745	nicotinate-nucleotide adenylyltransferase	0	0	0	0		3	0.6	3.28266
ucyna2_RS03755	ATP-dependent DNA helicase RuvB	1	0.333333	0.125	0.474743		0	0	0
ucyna2_RS03760	cytochrome C biogenesis protein	3	1	0.375	0.610384		2	0.4	1.72772
ucyna2_RS03765	tRNA(Ile)-lysidine synthetase	2	0.666667	0.25	0.356058		5	1	6.31281
ucyna2_RS03770	iron ABC transporter substrate-binding protein	6	2	0.75	0.854538		5	1	3.7303
ucyna2_RS03775	hypothetical protein	1	0.333333	0.125	0.356058		2	0.4	2.73555
ucyna2_RS03780	LL-diaminopimelate aminotransferase	2	0.666667	0.25	0.949487		0	0	0
ucyna2_RS03790	hypothetical protein	6	2	0.75	2.13635		3	0.6	5.4711
ucyna2_RS03795	hypothetical protein	4	1.33333	0.5	2.84846		0	0	0
ucyna2_RS03800	chorismate synthase	1	0.333333	0.125	0.203461		10	2	10.2583
ucyna2_RS03805	magnesium transporter	1	0.333333	0.125	0.284846		4	0.8	4.37688
ucyna2_RS03810	sulfite reductase	7	2.33333	0.875	0.906328		8	1.6	5.96847
ucyna2_RS03815	membrane protein	5	1.66667	0.625	0.890144		6	1.2	7.03427
ucyna2_RS03820	integral membrane protein	7	2.33333	0.875	2.4924		0	0	0
ucyna2_RS03825	cell division protein FtsH	12	4	1.5	5.69692		45	9	35.1714
ucyna2_RS03830	S-layer protein	2	0.666667	0.25	0.474743		1	0.2	0.863858
ucyna2_RS03835	tail length tape measure protein	0	0	0	0		4	0.8	3.45543
ucyna2_RS03845	hypothetical protein	1	0.333333	0.125	0.356058		0	0	0
ucyna2_RS03850	nucleoid-associated protein	19	6.33333	2.375	27.0604		4	0.8	5.4711
ucyna2_RS03855	hydroxymethylbilane synthase	2	0.666667	0.25	0.474743		0	0	0
ucyna2_RS03860	RNA-binding protein	3	1	0.375	2.13635		7	1.4	8.83793
ucyna2_RS03865	ribose 5-phosphate isomerase	5	1.66667	0.625	0.890144		0	0	0
ucyna2_RS03875	hypothetical protein	3	1	0.375	1.42423		4	0.8	5.05025
ucyna2_RS03880	hypothetical protein	0	0	0	0		1	0.2	1.09422
ucyna2_RS03895	6-carboxy-5,6,7,8-tetrahydropterin synthase	0	0	0	0		4	0.8	3.86195
ucyna2_RS03900	porphyrin biosynthesis protein	1	0.333333	0.125	0.284846		4	0.8	3.45543
ucyna2_RS03910	cytochrome b6-f complex subunit IV	7	2.33333	0.875	1.99392		10	2	7.81586
ucyna2_RS03915	cytochrome B6	17	5.66667	2.125	4.03532		48	9.6	37.5161
ucyna2_RS03925	6-pyruvoyl tetrahydropterin synthase	7	2.33333	0.875	1.99392		2	0.4	1.8237
ucyna2_RS03930	glutaredoxin	1	0.333333	0.125	0.284846		6	1.2	8.95271
ucyna2_RS03935	glutathione synthetase	2	0.666667	0.25	0.406923		15	3	14.4823
ucyna2_RS03950	hypothetical protein	1	0.333333	0.125	0.203461		0	0	0
ucyna2_RS03955	heme utilization protein	2	0.666667	0.25	0.406923		5	1	4.55925
ucyna2_RS03960	GTPase CgtA	2	0.666667	0.25	0.406923		0	0	0
ucyna2_RS03970	XRE family transcriptional regulator, partial	2	0.666667	0.25	0.949487		0	0	0
ucyna2_RS03975	integrase	1	0.333333	0.125	0.178029		0	0	0
ucyna2_RS03990	50S ribosomal protein L35	6	2	0.75	1.70908		4	0.8	5.96847
ucyna2_RS03995	50S ribosomal protein L20	3	1	0.375	0.854538		4	0.8	5.4711
ucyna2_RS04000	cysteine synthase	1	0.333333	0.125	0.237372		11	2.2	7.84984
ucyna2_RS04005	membrane protein	1	0.333333	0.125	0.284846		1	0.2	0.820665
ucyna2_RS04010	hypothetical protein	2	0.666667	0.25	0.569692		0	0	0
ucyna2_RS04015	magnesium-protoporphyrin IX monomethyl ester cyclase	9	3	1.125	1.60226		14	2.8	12.7659
ucyna2_RS04020	coproporphyrinogen III oxidase	1	0.333333	0.125	0.129475		0	0	0
ucyna2_RS04025	aspartate carbamoyltransferase	1	0.333333	0.125	0.284846		0	0	0
ucyna2_RS04030	UDP-glucose 6-dehydrogenase	2	0.666667	0.25	0.569692		3	0.6	3.28266
ucyna2_RS04035	NAD-dependent dehydratase	4	1.33333	0.5	0.949487		0	0	0
ucyna2_RS04040	pyruvate kinase	0	0	0	0		4	0.8	4.10333
ucyna2_RS04045	hypothetical protein	1	0.333333	0.125	0.474743		0	0	0
ucyna2_RS04050	phenylalanyl-tRNA synthetase subunit alpha	5	1.66667	0.625	1.01731		1	0.2	0.965489
ucyna2_RS04055	3-oxoacyl-ACP synthase	9	3	1.125	3.20452		6	1.2	6.15499
ucyna2_RS04060	acyl carrier protein	2	0.666667	0.25	0.949487		0	0	0
ucyna2_RS04065	UDP-N-acetylglucosamine 1-carboxyvinyltransferase	1	0.333333	0.125	0.356058		0	0	0
ucyna2_RS04070	rRNA methyltransferase	2	0.666667	0.25	0.949487		0	0	0
ucyna2_RS04075	phenylalanyl-tRNA synthetase subunit beta	5	1.66667	0.625	1.42423		2	0.4	1.72772
ucyna2_RS04080	potassium channel protein	1	0.333333	0.125	0.284846		0	0	0
ucyna2_RS04085	co-chaperone GrpE	24	8	3	6.8363		13	2.6	11.8541
ucyna2_RS04090	DNA mismatch repair protein MutS	3	1	0.375	0.610384		2	0.4	1.64133
ucyna2_RS04095	family 2 glycosyl transferase	3	1	0.375	1.06817		0	0	0
ucyna2_RS04100	thymidylate kinase	2	0.666667	0.25	1.42423		0	0	0
ucyna2_RS04105	membrane protein	3	1	0.375	2.13635		0	0	0
ucyna2_RS04110	glycine cleavage system protein T	10	3.33333	1.25	2.84846		6	1.2	7.57537
ucyna2_RS04115	hypothetical protein	1	0.333333	0.125	0.203461		0	0	0
ucyna2_RS04125	NADPH-quinone oxidoreductase	17	5.66667	2.125	4.03532		22	4.4	20.0607
ucyna2_RS04130	thiol:disulfide interchange protein	4	1.33333	0.5	0.632991		0	0	0
ucyna2_RS04135	GHMP kinase	0	0	0	0		1	0.2	1.36778
ucyna2_RS04145	membrane protein	4	1.33333	0.5	2.84846		0	0	0
ucyna2_RS04150	hypothetical protein, partial	6	2	0.75	4.27269		0	0	0
ucyna2_RS04155	transcriptional regulator	2	0.666667	0.25	0.356058		0	0	0
ucyna2_RS04160	shikimate kinase	1	0.333333	0.125	0.203461		1	0.2	1.09422
ucyna2_RS04165	serine protease	5	1.66667	0.625	1.78029		0	0	0
ucyna2_RS04170	adenosylcobinamide kinase	1	0.333333	0.125	0.356058		6	1.2	6.56532
ucyna2_RS04175	FAD-dependent oxidoreductase	1	0.333333	0.125	0.356058		1	0.2	0.863858
ucyna2_RS04180	tRNA synthetase RNA-binding protein	2	0.666667	0.25	0.949487		0	0	0
ucyna2_RS04185	phosphoglucosamine mutase	3	1	0.375	0.534086		0	0	0
ucyna2_RS04190	zinc metalloprotease	2	0.666667	0.25	0.569692		0	0	0
ucyna2_RS04195	thymidylate synthase	4	1.33333	0.5	1.13938		7	1.4	6.75842
ucyna2_RS04200	deoxyuridine 5\'-triphosphate nucleotidohydrolase	1	0.333333	0.125	0.203461		0	0	0
ucyna2_RS04215	peptidase M16, partial	4	1.33333	0.5	1.42423		0	0	0
ucyna2_RS04220	hypothetical protein	3	1	0.375	2.13635		0	0	0
ucyna2_RS04225	acetyl-CoA carboxylase subunit alpha	1	0.333333	0.125	0.356058		4	0.8	2.98424
ucyna2_RS04230	short-chain dehydrogenase	18	6	2.25	4.27269		4	0.8	3.6474
ucyna2_RS04235	hypothetical protein	11	3.66667	1.375	3.91663		1	0.2	1.17238
ucyna2_RS04240	tRNA-dihydrouridine synthase	2	0.666667	0.25	0.474743		0	0	0
ucyna2_RS04245	hypothetical protein	1	0.333333	0.125	0.356058		0	0	0
ucyna2_RS04250	inositol phosphatase	24	8	3	11.3938		0	0	0
ucyna2_RS04255	Na-K-Cl cotransporter	4	1.33333	0.5	1.13938		2	0.4	1.72772
ucyna2_RS04260	Zn-dependent hydrolase	2	0.666667	0.25	0.569692		0	0	0
ucyna2_RS04265	diacylglycerol kinase	4	1.33333	0.5	1.13938		3	0.6	4.10333
ucyna2_RS04270	hypothetical protein	7	2.33333	0.875	4.98481		3	0.6	6.15499
ucyna2_RS04275	peptidase C69	1	0.333333	0.125	0.158248		0	0	0
ucyna2_RS04280	RNA helicase	4	1.33333	0.5	0.949487		6	1.2	4.68952
ucyna2_RS04285	ribosomal protein S12 methylthiotransferase	3	1	0.375	1.06817		5	1	5.86189
ucyna2_RS04290	7-carboxy-7-deazaguanine synthase	2	0.666667	0.25	0.569692		0	0	0
ucyna2_RS04300	damage-inducible protein CinA, partial	0	0	0	0		2	0.4	2.52512
ucyna2_RS04305	uracil phosphoribosyltransferase	1	0.333333	0.125	0.356058		0	0	0
ucyna2_RS04310	methyltransferase	3	1	0.375	0.534086		1	0.2	1.26256
ucyna2_RS04315	valyl-tRNA synthetase	0	0	0	0		1	0.2	1.09422
ucyna2_RS04320	inosine-5-monophosphate dehydrogenase	6	2	0.75	1.70908		1	0.2	1.09422
ucyna2_RS04325	ABC transporter substrate-binding protein	2	0.666667	0.25	0.474743		1	0.2	1.02583
ucyna2_RS04335	hypothetical protein	1	0.333333	0.125	0		0	0	0
ucyna2_RS04340	hypothetical protein	3	1	0.375	0.712115		0	0	0
ucyna2_RS04345	cobalamin biosynthesis protein CobW	1	0.333333	0.125	0.203461		3	0.6	2.73555
ucyna2_RS04350	Photosystem I reaction center subunit IX	1	0.333333	0.125	0.712115		5	1	4.55925
ucyna2_RS04355	Photosystem I reaction center subunit III	4	1.33333	0.5	1.42423		4	0.8	3.86195
ucyna2_RS04360	single-stranded DNA-binding protein	1	0.333333	0.125	0.142423		13	2.6	14.2249
ucyna2_RS04365	rod shape-determining protein MreB	1	0.333333	0.125	0.284846		2	0.4	1.93098
ucyna2_RS04375	hypothetical protein, partial	6	2	0.75	4.27269		0	0	0
ucyna2_RS04380	integral membrane protein	3	1	0.375	0.712115		0	0	0
ucyna2_RS04385	peptidase C69	3	1	0.375	0.712115		0	0	0
ucyna2_RS04390	ATP-dependent protease	8	2.66667	1	1.62769		0	0	0
ucyna2_RS04395	hypothetical protein	10	3.33333	1.25	2.84846		0	0	0
ucyna2_RS04400	ferredoxin	10	3.33333	1.25	2.37372		21	4.2	31.3345
ucyna2_RS04405	maltoporin	9	3	1.125	2.56361		6	1.2	4.92399
ucyna2_RS04410	hypothetical protein	1	0.333333	0.125	0.356058		0	0	0
ucyna2_RS04415	ferredoxin	6	2	0.75	1.42423		21	4.2	31.3345
ucyna2_RS04420	Fe-S cluster assembly protein HesB	13	4.33333	1.625	3.08583		4	0.8	5.96847
ucyna2_RS04425	protein hesA	3	1	0.375	1.42423		8	1.6	8.20665
ucyna2_RS04430	nitrogenase stabilizing/protective protein	6	2	0.75	1.06817		3	0.6	3.28266
ucyna2_RS04435	hypothetical protein	11	3.66667	1.375	5.22218		2	0.4	2.18844
ucyna2_RS04440	nitrogen fixation protein NifX	7	2.33333	0.875	2.4924		8	1.6	9.37903
ucyna2_RS04445	nitrogenase iron-molybdenum cofactor biosynthesis protein NifN	3	1	0.375	0.854538		2	0.4	2.18844
ucyna2_RS04450	nitrogenase iron-molybdenum cofactor biosynthesis protein NifE	9	3	1.125	1.83115		6	1.2	4.92399
ucyna2_RS04455	nitrogenase molybdenum-iron protein subunit beta	46	15.3333	5.75	6.55146		742	148.4	716.393
ucyna2_RS04460	nitrogenase molybdenum-iron protein subunit alpha	108	36	13.5	25.6361		652	130.4	629.499
ucyna2_RS04465	nitrogenase reductase NifH	193	64.3333	24.125	39.2681		632	126.4	648.326
ucyna2_RS04470	nitrogen fixation protein NifU	19	6.33333	2.375	3.38255		38	7.6	32.8266
ucyna2_RS04475	cysteine desulfurase	20	6.66667	2.5	9.49487		15	3	15.3875
ucyna2_RS04480	nitrogen fixation protein NifB, partial	24	8	3	11.3938		33	6.6	45.1366
ucyna2_RS04485	Tellurite resistance protein TerB, partial	1	0.333333	0.125	0.712115		0	0	0
ucyna2_RS04490	30S ribosomal protein S1	12	4	1.5	2.84846		14	2.8	9.19145
ucyna2_RS04495	diaminopimelate decarboxylase	1	0.333333	0.125	0.203461		2	0.4	1.93098
ucyna2_RS04500	disA bacterial checkpoint controller nucleotide-binding family protein	2	0.666667	0.25	0.712115		1	0.2	0.863858
ucyna2_RS04505	UDP pyrophosphate synthase	0	0	0	0		5	1	4.82744
ucyna2_RS04510	ribonuclease P	21	7	2.625	4.27269		3	0.6	2.462
ucyna2_RS04515	protein translocase component YidC	21	7	2.625	5.98177		1	0.2	1.26256
ucyna2_RS04520	RNA-binding protein	1	0.333333	0.125	0.712115		4	0.8	4.37688
ucyna2_RS04525	hypothetical protein, partial	3	1	0.375	1.42423		0	0	0
ucyna2_RS04530	hypothetical protein	2	0.666667	0.25	0.949487		0	0	0
ucyna2_RS04535	ferredoxin--nitrite reductase	5	1.66667	0.625	1.18686		0	0	0
ucyna2_RS04540	1-deoxy-D-xylulose-5-phosphate synthase	1	0.333333	0.125	0.203461		1	0.2	0.781586
ucyna2_RS04545	DNA-binding protein	1	0.333333	0.125	0.712115		7	1.4	8.83793
ucyna2_RS04550	threonine-phosphate decarboxylase	0	0	0	0		2	0.4	1.72772
ucyna2_RS04555	hydrogenase maturation protease	1	0.333333	0.125	0.712115		0	0	0
ucyna2_RS04560	integral membrane protein	5	1.66667	0.625	2.37372		0	0	0
ucyna2_RS04565	50S ribosomal protein L28	4	1.33333	0.5	2.84846		1	0.2	0.965489
ucyna2_RS04570	peroxidase	1	0.333333	0.125	0.356058		0	0	0
ucyna2_RS04575	DNA topoisomerase IV subunit A	10	3.33333	1.25	2.03461		5	1	4.55925
ucyna2_RS04585	formamidopyrimidine-DNA glycosylase	4	1.33333	0.5	1.89897		36	7.2	36.9299
ucyna2_RS04590	photosystem I reaction center subunit IV	12	4	1.5	8.54538		36	7.2	36.9299
ucyna2_RS04595	hypothetical protein, partial	2	0.666667	0.25	0.406923		1	0.2	1.09422
ucyna2_RS04600	Clp protease ClpS	2	0.666667	0.25	0.569692		4	0.8	4.37688
ucyna2_RS04605	metal-binding protein	0	0	0	0		4	0.8	4.68952
ucyna2_RS04610	phycocyanobilin:ferredoxin oxidoreductase	1	0.333333	0.125	0.712115		0	0	0
ucyna2_RS04620	lysozyme	6	2	0.75	1.42423		0	0	0
ucyna2_RS04625	transporter	6	2	0.75	1.70908		0	0	0
ucyna2_RS04630	hypothetical protein, partial	5	1.66667	0.625	7.12115		0	0	0
ucyna2_RS04635	membrane protein	17	5.66667	2.125	4.03532		7	1.4	8.83793
ucyna2_RS04640	GMP synthase	8	2.66667	1	1.62769		17	3.4	16.4133
ucyna2_RS04645	tRNA-dihydrouridine synthase	1	0.333333	0.125	0.237372		2	0.4	1.72772
ucyna2_RS04660	hypothetical protein	0	0	0	0.712115		3	0.6	3.28266
ucyna2_RS04665	glycosyltransferase	2	0.666667	0.25	4.27269		0	0	0
ucyna2_RS04670	CDP-diacylglycerol--glycerol-3-phosphate 3-phosphatidyltransferase	6	2	0.75	0		0	0	0
ucyna2_RS04680	esterase	0	0	0	0		1	0.2	1.02583
ucyna2_RS04685	signal recognition particle protein	24	8	3	5.69692		2	0.4	1.72772
ucyna2_RS04690	hypothetical protein	4	1.33333	0.5	2.84846		0	0	0
ucyna2_RS04695	glycyl-tRNA synthetase subunit alpha	1	0.333333	0.125	0.356058		0	0	0
ucyna2_RS04700	carboxyl-terminal protease	1	0.333333	0.125	0.203461		0	0	0
ucyna2_RS04705	DNA methyltransferase	3	1	0.375	0.712115		0	0	0
ucyna2_RS04710	riboflavin synthase subunit alpha	1	0.333333	0.125	0.474743		0	0	0
ucyna2_RS04715	riboflavin synthase subunit alpha	0	0	0	0		1	0.2	2.34476
ucyna2_RS04720	cupin	2	0.666667	0.25	0.949487		1	0.2	0.713622
ucyna2_RS04725	DNA polymerase I, partial	1	0.333333	0.125	0.474743		0	0	0
ucyna2_RS04735	hypothetical protein	1	0.333333	0.125	0.237372		0	0	0
ucyna2_RS04745	single-stranded DNA exonuclease	5	1.66667	0.625	1.42423		0	0	0
ucyna2_RS04755	cytochrome C oxidase subunit I	0	0	0	0		3	0.6	2.462
ucyna2_RS04760	arginyl-tRNA synthetase	5	1.66667	0.625	1.18686		0	0	0
ucyna2_RS04770	ferredoxin--NADP reductase	7	2.33333	0.875	1.42423		23	4.6	17.9765
ucyna2_RS04775	polysaccharide pyruvyl transferase	5	1.66667	0.625	1.18686		3	0.6	2.59157
ucyna2_RS04780	polymerase	5	1.66667	0.625	1.42423		0	0	0
ucyna2_RS04785	triosephosphate isomerase	5	1.66667	0.625	0.890144		4	0.8	4.68952
ucyna2_RS04790	dihydropteroate synthase	8	2.66667	1	3.79795		0	0	0
ucyna2_RS04795	sirohydrochlorin cobaltochelatase	7	2.33333	0.875	2.4924		0	0	0
ucyna2_RS04800	hypothetical protein	4	1.33333	0.5	5.69692		0	0	0
ucyna2_RS04810	16S rRNA methyltransferase	0	0	0	0		1	0.2	1.17238
ucyna2_RS04815	guanylate cyclase	5	1.66667	0.625	1.18686		2	0.4	2.73555
ucyna2_RS04825	Holliday junction resolvase	7	2.33333	0.875	1.42423		0	0	0
ucyna2_RS04830	glycosyl transferase	2	0.666667	0.25	0.219112		4	0.8	5.05025
ucyna2_RS04835	Photosystem I reaction center subunit XI	10	3.33333	1.25	3.56058		5	1	5.4711
ucyna2_RS04840	hypothetical protein	0	0	0	0		2	0.4	4.10333
ucyna2_RS04845	hydrogenase assembly protein HupF	1	0.333333	0.125	0.712115		0	0	0
ucyna2_RS04850	aluminum resistance family protein	2	0.666667	0.25	1.42423		4	0.8	4.68952
ucyna2_RS04855	acyl-CoA desaturase	1	0.333333	0.125	0.203461		0	0	0
ucyna2_RS04860	hypothetical protein	9	3	1.125	3.20452		3	0.6	4.92399
ucyna2_RS04865	30S ribosomal protein S21	7	2.33333	0.875	4.98481		4	0.8	8.20665
ucyna2_RS04870	iron deficiency-induced protein A	2	0.666667	0.25	0.474743		31	6.2	29.9301
ucyna2_RS04875	3-dehydroquinate synthase	4	1.33333	0.5	1.42423		2	0.4	1.64133
ucyna2_RS04880	Clp protease ClpP	8	2.66667	1	3.79795		10	2	12.6256
ucyna2_RS04885	ATP-dependent protease	6	2	0.75	2.13635		1	0.2	1.02583
ucyna2_RS04890	LexA family transcriptional repressor	1	0.333333	0.125	0.284846		0	0	0
ucyna2_RS04895	transcriptional regulator	8	2.66667	1	2.84846		0	0	0
ucyna2_RS04900	hypothetical protein	3	1	0.375	0.610384		0	0	0
ucyna2_RS04905	transcription antiterminator NusB	3	1	0.375	0.610384		0	0	0
ucyna2_RS04910	7-cyano-7-deazaguanine reductase	1	0.333333	0.125	0.474743		0	0	0
ucyna2_RS04915	pseudouridine synthase	3	1	0.375	1.06817		0	0	0
ucyna2_RS04920	arginine decarboxylase	4	1.33333	0.5	0.949487		1	0.2	1.02583
ucyna2_RS04925	spermidine synthase	1	0.333333	0.125	0.158248		2	0.4	2.34476
ucyna2_RS04930	agmatinase	2	0.666667	0.25	0.356058		0	0	0
ucyna2_RS04935	DNA mismatch repair protein MutL	1	0.333333	0.125	0.158248		0	0	0
ucyna2_RS04940	chemotaxis protein CheY	2	0.666667	0.25	0.316496		2	0.4	1.72772
ucyna2_RS04945	cyanobacterial membrane protein, in cluster with PxcA, partial	1	0.333333	0.125	0.356058		0	0	0
ucyna2_RS04950	30S ribosomal protein S21	0	0	0	0		12	2.4	15.1507
ucyna2_RS04955	hypothetical protein	2	0.666667	0.25	0.474743		0	0	0
ucyna2_RS04960	pyruvate dehydrogenase	4	1.33333	0.5	1.89897		0	0	0
ucyna2_RS04990	serine acetyltransferase	15	5	1.875	10.6817		3	0.6	1.9696
ucyna2_RS04995	signal peptidase	3	1	0.375	1.42423		0	0	0
ucyna2_RS05000	acyltransferase	2	0.666667	0.25	0.712115		1	0.2	1.02583
ucyna2_RS05005	hypothetical protein	1	0.333333	0.125	0.203461		0	0	0
ucyna2_RS05015	hypothetical protein	0	0	0	0		2	0.4	1.64133
ucyna2_RS05025	UDP-N-acetylmuramoylalanyl-D-glutamate--2,6-diaminopimelate ligase	0	0	0	0		3	0.6	2.59157
ucyna2_RS05035	hypothetical protein	3	1	0.375	0.474743		0	0	0
ucyna2_RS05040	protochlorophyllide oxidoreductase	3	1	0.375	0.534086		6	1.2	5.4711
ucyna2_RS05045	Light-independent protochlorophyllide reductase subunit N	9	3	1.125	2.13635		1	0.2	0.820665
ucyna2_RS05050	(2Fe-2S)-binding protein	1	0.333333	0.125	0.356058		0	0	0
ucyna2_RS05055	cobalamin biosynthesis protein CobQ	2	0.666667	0.25	0.474743		0	0	0
ucyna2_RS05060	hypothetical protein	0	0	0	0		2	0.4	2.34476
ucyna2_RS05065	alkyl hydroperoxide reductase	3	1	0.375	1.06817		0	0	0
ucyna2_RS05070	30S ribosomal protein S18	5	1.66667	0.625	3.56058		9	1.8	8.6894
ucyna2_RS05075	ribonuclease	7	2.33333	0.875	2.4924		6	1.2	4.92399
ucyna2_RS05085	DNA topoisomerase I	2	0.666667	0.25	1.42423		0	0	0
ucyna2_RS05090	3-dehydroquinate dehydratase	1	0.333333	0.125	0.284846		0	0	0
ucyna2_RS05095	threonyl-tRNA synthetase	2	0.666667	0.25	0.356058		6	1.2	5.4711
ucyna2_RS05100	seryl-tRNA synthetase	13	4.33333	1.625	4.62875		2	0.4	1.93098
ucyna2_RS05105	cell division protein FtsW	3	1	0.375	0.712115		0	0	0
ucyna2_RS05110	sodium:proton antiporter	6	2	0.75	1.06817		2	0.4	1.72772
ucyna2_RS05115	thylakoid lumen protein sll1769	14	4.66667	1.75	6.64641		0	0	0
ucyna2_RS05120	hypothetical protein	9	3	1.125	1.83115		1	0.2	0.965489
ucyna2_RS05125	Mg-protoporphyrin IX methyl transferase	4	1.33333	0.5	1.13938		0	0	0
ucyna2_RS05135	excinuclease ABC subunit B	17	5.66667	2.125	2.69021		2	0.4	1.8237
ucyna2_RS05145	hypothetical protein	1	0.333333	0.125	0.356058		0	0	0
ucyna2_RS05150	DNA polymerase III subunit gamma/tau	3	1	0.375	1.06817		0	0	0
ucyna2_RS05155	molecular chaperone DnaJ	7	2.33333	0.875	1.99392		4	0.8	2.98424
ucyna2_RS05160	redox protein, regulator of disulfide bond formation	5	1.66667	0.625	3.56058		0	0	0
ucyna2_RS05165	GTPase RsgA	5	1.66667	0.625	1.42423		2	0.4	1.31306
ucyna2_RS05170	hypothetical protein	3	1	0.375	0.854538		0	0	0
ucyna2_RS05175	glycyl-tRNA synthetase subunit beta	4	1.33333	0.5	0.569692		0	0	0
ucyna2_RS05180	hypothetical protein	2	0.666667	0.25	1.42423		0	0	0
ucyna2_RS05185	hypothetical protein	0	0	0	0		4	0.8	4.10333
ucyna2_RS05190	hypothetical protein	1	0.333333	0.125	0.474743		0	0	0
ucyna2_RS05195	DNA-binding protein	5	1.66667	0.625	1.01731		0	0	0
ucyna2_RS05200	hypothetical protein	13	4.33333	1.625	1.8515		2	0.4	2.52512
ucyna2_RS05205	family 2 glycosyl transferase	4	1.33333	0.5	1.13938		3	0.6	3.51714
ucyna2_RS05210	ribosome recycling factor	1	0.333333	0.125	0.356058		0	0	0
ucyna2_RS05215	uridylate kinase	4	1.33333	0.5	1.42423		5	1	5.4711
ucyna2_RS05220	hypothetical protein	1	0.333333	0.125	0.474743		0	0	0
ucyna2_RS05225	methionine aminopeptidase	1	0.333333	0.125	0.237372		0	0	0
ucyna2_RS05230	nuclease	2	0.666667	0.25	0.406923		0	0	0
ucyna2_RS05235	branched-chain alpha-keto acid dehydrogenase subunit E2	18	6	2.25	6.40904		2	0.4	1.56317
ucyna2_RS05240	sterol desaturase	3	1	0.375	1.06817		0	0	0
ucyna2_RS05245	hypothetical protein	9	3	1.125	1.83115		6	1.2	4.28173
ucyna2_RS05250	DNA gyrase subunit B	8	2.66667	1	1.42423		5	1	5.4711
ucyna2_RS05255	uroporphyrin-III methyltransferase	0	0	0	0		3	0.6	1.9696
ucyna2_RS05260	cobalamin biosynthesis protein CbiX	1	0.333333	0.125	0.474743		0	0	0
ucyna2_RS05265	hypothetical protein	3	1	0.375	1.06817		1	0.2	1.49212
ucyna2_RS05270	hypothetical protein	2	0.666667	0.25	0.406923		0	0	0
ucyna2_RS05275	recombinase RecF	1	0.333333	0.125	0.203461		0	0	0
ucyna2_RS05280	transposase	2	0.666667	0.25	0.712115		1	0.2	0.746059
ucyna2_RS05285	carbamoyl phosphate synthase small subunit	0	0	0	0		4	0.8	4.37688
ucyna2_RS05290	phosphatidate cytidylyltransferase	3	1	0.375	0.712115		0	0	0
ucyna2_RS05295	hypothetical protein	7	2.33333	0.875	2.4924		0	0	0
ucyna2_RS05300	ribulose-phosphate 3-epimerase	7	2.33333	0.875	1.99392		0	0	0
ucyna2_RS05305	DNA recombination-mediator protein A	2	0.666667	0.25	0.712115		2	0.4	1.8237
ucyna2_RS05310	glutaredoxin	4	1.33333	0.5	2.84846		0	0	0
ucyna2_RS05315	ABC transporter	10	3.33333	1.25	3.56058		2	0.4	1.93098
ucyna2_RS05320	purine phosphorylase	1	0.333333	0.125	0.284846		4	0.8	4.68952
ucyna2_RS05325	hypothetical protein	3	1	0.375	0.712115		7	1.4	10.4448
ucyna2_RS05330	long-chain fatty acid--CoA ligase	2	0.666667	0.25	0.949487		4	0.8	3.28266
ucyna2_RS05335	D-alanyl-D-alanine carboxypeptidase	5	1.66667	0.625	1.78029		2	0.4	1.72772
ucyna2_RS05345	cell division protein FtsH, partial	5	1.66667	0.625	1.78029		3	0.6	2.73555
ucyna2_RS05350	transketolase	7	2.33333	0.875	1.10773		10	2	9.1185
ucyna2_RS05355	LytR family transcriptional regulator	1	0.333333	0.125	0.237372		4	0.8	3.86195
ucyna2_RS05360	N-acetyl-gamma-glutamyl-phosphate reductase	3	1	0.375	0.854538		8	1.6	5.25226
ucyna2_RS05365	GTP-binding protein	5	1.66667	0.625	1.01731		0	0	0
ucyna2_RS05370	6-phosphogluconate dehydrogenase	2	0.666667	0.25	0.569692		31	6.2	15.4186
ucyna2_RS05375	hypothetical protein	1	0.333333	0.125	0.712115		0	0	0
ucyna2_RS05380	16S rRNA methyltransferase	0	0	0	0		3	0.6	2.73555
ucyna2_RS05385	S-adenosylmethionine synthase	0	0	0	0		2	0.4	1.72772
ucyna2_RS05390	tryptophanyl-tRNA synthetase	6	2	0.75	2.13635		0	0	0
ucyna2_RS05395	peptide deformylase	3	1	0.375	1.06817		0	0	0
ucyna2_RS05400	biotin biosynthesis protein BioY	1	0.333333	0.125	0.712115		0	0	0
ucyna2_RS05405	peptidase A8	1	0.333333	0.125	0.712115		0	0	0
ucyna2_RS05410	RDD domain-containing protein	7	2.33333	0.875	3.3232		0	0	0
ucyna2_RS05415	anti-sigma-factor antagonist	0	0	0	0		2	0.4	2.34476
ucyna2_RS05425	2-octaprenyl-6-methoxyphenyl hydroxylase	4	1.33333	0.5	1.42423		2	0.4	2.73555
ucyna2_RS05430	enolase	2	0.666667	0.25	0.569692		1	0.2	1.36778
ucyna2_RS05435	folate-biopterin transporter	0	0	0	0		3	0.6	2.89647
ucyna2_RS05445	Photosystem I reaction center subunit PsaK	4	1.33333	0.5	0.949487		0	0	0
ucyna2_RS05455	4-hydroxy-3-methylbut-2-en-1-yl diphosphate synthase	5	1.66667	0.625	0.791239		2	0.4	2.05166
ucyna2_RS05460	thiazole synthase	2	0.666667	0.25	0.258951		8	1.6	8.75376
ucyna2_RS05465	hypothetical protein	5	1.66667	0.625	1.78029		0	0	0
ucyna2_RS05470	ATP-dependent DNA helicase RecG	3	1	0.375	0.427269		11	2.2	12.0364
ucyna2_RS05480	ferrochelatase	0	0	0	0		1	0.2	0.781586
ucyna2_RS05485	tRNA threonylcarbamoyladenosine modification protein TsaD	3	1	0.375	0.854538		4	0.8	3.6474
ucyna2_RS05495	preprotein translocase subunit SecF	7	2.33333	0.875	4.98481		0	0	0
ucyna2_RS05500	preprotein translocase subunit SecD	10	3.33333	1.25	2.84846		8	1.6	6.91087
ucyna2_RS05505	pyruvate dehydrogenase, partial	9	3	1.125	6.40904		0	0	0
ucyna2_RS05515	primosome assembly protein PriA	3	1	0.375	0.712115		4	0.8	2.98424
ucyna2_RS05520	glutamate-1-semialdehyde aminotransferase	1	0.333333	0.125	0.142423		4	0.8	4.37688
ucyna2_RS05525	queuine tRNA-ribosyltransferase	4	1.33333	0.5	1.42423		0	0	0
ucyna2_RS05530	NADH dehydrogenase	12	4	1.5	2.84846		0	0	0
ucyna2_RS05535	acyl-ACP reductase	1	0.333333	0.125	0.203461		0	0	0
ucyna2_RS05540	aldehyde decarbonylase	9	3	1.125	2.56361		0	0	0
ucyna2_RS05545	radical SAM protein	4	1.33333	0.5	0.949487		5	1	4.82744
ucyna2_RS05550	N-acetylglucosamine-6-phosphate deacetylase	5	1.66667	0.625	1.42423		0	0	0
ucyna2_RS05555	hydrogenase	3	1	0.375	0.854538		0	0	0
ucyna2_RS05565	NHL repeat containing protein	1	0.333333	0.125	0.178029		0	0	0
ucyna2_RS05570	30S ribosomal protein S20	6	2	0.75	1.42423		0	0	0
ucyna2_RS05575	DNA-directed RNA polymerase subunit beta	3	1	0.375	0.427269		16	3.2	14.5896
ucyna2_RS05580	DNA-directed RNA polymerase subunit beta\'	2	0.666667	0.25	0.284846		12	2.4	8.20665
ucyna2_RS05585	pyridoxine 5\'-phosphate oxidase	6	2	0.75	2.84846		0	0	0
ucyna2_RS05590	hypothetical protein	3	1	0.375	0.610384		0	0	0
ucyna2_RS05595	acyltransferase	3	1	0.375	0.474743		0	0	0
ucyna2_RS05600	hypothetical protein	6	2	0.75	2.84846		0	0	0
ucyna2_RS05605	carbamoyltransferase	4	1.33333	0.5	1.13938		0	0	0
ucyna2_RS05610	glycine cleavage system protein H	3	1	0.375	1.42423		0	0	0
ucyna2_RS05615	4-hydroxy-3-methylbut-2-enyl diphosphate reductase	3	1	0.375	0.854538		0	0	0
ucyna2_RS05620	hypothetical protein	4	1.33333	0.5	1.89897		0	0	0
ucyna2_RS05625	hypothetical protein, partial	2	0.666667	0.25	0.712115		0	0	0
ucyna2_RS05630	pseudouridine synthase	1	0.333333	0.125	0.474743		0	0	0
ucyna2_RS05635	hypothetical protein, partial	1	0.333333	0.125	0.284846		2	0.4	2.18844
ucyna2_RS05640	primosomal protein	1	0.333333	0.125	0.474743		4	0.8	3.6474
ucyna2_RS05645	LuxR family transcriptional regulator	5	1.66667	0.625	0.791239		0	0	0
ucyna2_RS05650	serine hydroxymethyltransferase	1	0.333333	0.125	0.356058		3	0.6	2.73555
ucyna2_RS05655	hypothetical protein	4	1.33333	0.5	0.949487		0	0	0
ucyna2_RS05665	transcription-repair coupling factor	6	2	0.75	1.06817		0	0	0
ucyna2_RS05670	NADH dehydrogenase	6	2	0.75	1.42423		11	2.2	11.2841
ucyna2_RS05675	NADH dehydrogenase	18	6	2.25	4.27269		5	1	4.82744
ucyna2_RS05680	NADPH-quinone oxidoreductase	16	5.33333	2	3.79795		0	0	0
ucyna2_RS05685	metal-binding protein	1	0.333333	0.125	0.474743		0	0	0
ucyna2_RS05690	biotin--acetyl-CoA-carboxylase ligase	3	1	0.375	1.42423		0	0	0
ucyna2_RS05695	cytochrome c biogenesis factor	4	1.33333	0.5	0.712115		0	0	0
ucyna2_RS05700	bacterioferritin	6	2	0.75	1.22077		7	1.4	7.18082
ucyna2_RS05715	tetratricopeptide repeat protein, partial	1	0.333333	0.125	0.712115		0	0	0
ucyna2_RS05720	hypothetical protein	1	0.333333	0.125	0.356058		3	0.6	4.47636
ucyna2_RS05725	CTP synthase	6	2	0.75	1.22077		3	0.6	2.462
ucyna2_RS05730	hypothetical protein, partial	1	0.333333	0.125	0.356058		0	0	0
ucyna2_RS05740	UDP-N-acetylenolpyruvoylglucosamine reductase	5	1.66667	0.625	1.18686		0	0	0
ucyna2_RS05745	hypothetical protein	16	5.33333	2	7.59589		4	0.8	3.45543
ucyna2_RS05750	lipid-A-disaccharide synthase	1	0.333333	0.125	0.356058		1	0.2	1.02583
ucyna2_RS05755	RNA-binding protein	12	4	1.5	3.41815		0	0	0
ucyna2_RS05760	30S ribosomal protein S16	9	3	1.125	4.27269		0	0	0
ucyna2_RS05765	organic solvent tolerance protein OstA	2	0.666667	0.25	0.569692		0	0	0
ucyna2_RS05770	peptidase C14	1	0.333333	0.125	0.356058		7	1.4	4.99535
ucyna2_RS05775	sulfate adenylyltransferase	24	8	3	4.88307		5	1	5.12916
ucyna2_RS05780	peptide ABC transporter substrate-binding protein	1	0.333333	0.125	0.356058		0	0	0
ucyna2_RS05785	D-alanyl-D-alanine dipeptidase	1	0.333333	0.125	0.356058		0	0	0
ucyna2_RS05790	cytochrome-c3 hydrogenase	3	1	0.375	0.610384		12	2.4	10.3663
ucyna2_RS05795	Fe-S oxidoreductase	2	0.666667	0.25	0.356058		5	1	5.4711
ucyna2_RS05805	anti-sigma F factor antagonist	4	1.33333	0.5	1.13938		0	0	0
ucyna2_RS05810	Mini-ribonuclease 3	4	1.33333	0.5	1.42423		0	0	0
ucyna2_RS05815	hypothetical protein, partial	3	1	0.375	1.06817		0	0	0
ucyna2_RS05820	phosphoglyceromutase	8	2.66667	1	1.89897		4	0.8	3.6474
ucyna2_RS05825	preprotein translocase subunit SecG	2	0.666667	0.25	0.406923		0	0	0
ucyna2_RS05830	ribonuclease H	5	1.66667	0.625	3.56058		0	0	0
ucyna2_RS05835	radical SAM protein	4	1.33333	0.5	0.949487		5	1	3.56811
ucyna2_RS05840	elongation factor 4	20	6.66667	2.5	3.56058		0	0	0
ucyna2_RS05850	glutamyl-tRNA amidotransferase	10	3.33333	1.25	1.58248		2	0.4	1.36778
ucyna2_RS05855	histidine kinase	10	3.33333	1.25	3.56058		0	0	0
ucyna2_RS05860	hypothetical protein	3	1	0.375	1.42423		3	0.6	3.51714
ucyna2_RS05865	hypothetical protein	3	1	0.375	1.06817		0	0	0
ucyna2_RS05870	hypothetical protein	4	1.33333	0.5	2.84846		0	0	0
ucyna2_RS05875	poly(A) polymerase	1	0.333333	0.125	0.237372		0	0	0
ucyna2_RS05885	bifunctional N-acetylglucosamine-1-phosphate uridyltransferase/glucosamine-1-phosphate acetyltransferase	10	3.33333	1.25	2.37372		5	1	3.41944
ucyna2_RS05890	(p)ppGpp synthetase	2	0.666667	0.25	0.316496		1	0.2	0.863858
ucyna2_RS05900	2Fe-2S ferredoxin	2	0.666667	0.25	0.474743		7	1.4	6.75842
ucyna2_RS05905	hydrogenase, partial	1	0.333333	0.125	0.284846		15	3	17.5857
ucyna2_RS05935	membrane protein	13	4.33333	1.625	2.645		2	0.4	1.64133
ucyna2_RS05940	glutamine synthetase	0	0	0	0		2	0.4	1.64133
ucyna2_RS05945	hypothetical protein	2	0.666667	0.25	2.84846		0	0	0
ucyna2_RS05950	transcriptional regulator	9	3	1.125	2.13635		2	0.4	1.49212
ucyna2_RS05955	hypothetical protein	3	1	0.375	0.712115		0	0	0
ucyna2_RS05960	phosphoglucomutase	5	1.66667	0.625	1.01731		1	0.2	0.965489
ucyna2_RS05965	hypothetical protein	2	0.666667	0.25	0.949487		0	0	0
ucyna2_RS05970	hypothetical protein	3	1	0.375	0.854538		1	0.2	0.965489
ucyna2_RS05975	phosphopantetheine adenylyltransferase	1	0.333333	0.125	0.356058		0	0	0
ucyna2_RS05980	molecular chaperone DnaK, partial	2	0.666667	0.25	0.949487		2	0.4	2.52512
ucyna2_RS05985	nitrogen fixation protein NifU	3	1	0.375	0		0	0	0
ucyna2_RS05995	ATP F0F1 synthase subunit beta	60	20	7.5	17.0908		25	5	21.5965
ucyna2_RS06000	ATP synthase F0F1 subunit epsilon	20	6.66667	2.5	5.69692		60	12	82.0665
ucyna2_RS06005	S-layer protein, partial	1	0.333333	0.125	0.712115		1	0.2	1.17238
ucyna2_RS06010	NAD(P)H-quinone oxidoreductase subunit F, partial	5	1.66667	0.625	1.18686		7	1.4	6.38295
ucyna2_RS06015	peptidase M16, partial	5	1.66667	0.625	1.18686		4	0.8	5.05025
ucyna2_RS06020	nitrogen fixation protein FixT	2	0.666667	0.25	0.712115		38	7.6	41.5804
ucyna2_RS06025	hypothetical protein	5	1.66667	0.625	1.42423		0	0	0
ucyna2_RS06030	cytochrome B6	2	0.666667	0.25	1.42423		18	3.6	29.544
ucyna2_RS06035	4-hydroxythreonine-4-phosphate dehydrogenase, partial	0	0	0	0		6	1.2	7.57537
ucyna2_RS06040	cytidine deaminase	6	2	0.75	1.70908		0	0	0
ucyna2_RS06045	DNA polymerase I, partial	4	1.33333	0.5	1.89897		0	0	0
ucyna2_RS06050	periplasmic protein	1	0.333333	0.125	0.356058		0	0	0
ucyna2_RS06055	methyltransferase, partial	3	1	0.375	0.854538		0	0	0
ucyna2_RS06060	precorrin-2 C20-methyltransferase, partial	2	0.666667	0.25	2.84846		0	0	0
ucyna2_RS06065	16S rRNA methyltransferase	5	1.66667	0.625	0.791239		0	0	0
ucyna2_RS06070	Tellurite resistance protein TerB, partial	1	0.333333	0.125	0.712115		0	0	0
ucyna2_RS06075	UDP-N-acetylmuramate--alanine ligase, partial	3	1	0.375	0.854538		0	0	0
ucyna2_RS06080	peroxiredoxin	4	1.33333	0.5	1.13938		2	0.4	2.52512
ucyna2_RS06085	ABC transporter ATP-binding protein, partial	8	2.66667	1	1.42423		0	0	0
ucyna2_RS06090	glycosyltransferase, partial	2	0.666667	0.25	0.949487		0	0	0
ucyna2_RS06095	phosphoesterase PA-phosphatase, partial	8	2.66667	1	2.27877		0	0	0
ucyna2_RS06100	hypothetical protein, partial	0	0	0	0		2	0.4	2.18844
ucyna2_RS06105	3-ketoacyl-ACP reductase	2	0.666667	0.25	0.474743		0	0	0
ucyna2_RS06110	anhydro-N-acetylmuramic acid kinase	4	1.33333	0.5	1.13938		0	0	0
ucyna2_RS06120	trans-homoaconitate synthase, partial	5	1.66667	0.625	1.18686		0	0	0
ucyna2_RS06125	hypothetical protein	1	0.333333	0.125	0.474743		0	0	0
ucyna2_RS06130	hydrolase	2	0.666667	0.25	0.949487		3	0.6	2.89647
ucyna2_RS06135	FkbM family methyltransferase	0	0	0	0		1	0.2	0.781586
ucyna2_RS06145	hypothetical protein, partial	9	3	1.125	3.20452		2	0.4	2.52512
ucyna2_RS06160	PD-(D/E)XK nuclease superfamily protein	1	0.333333	0.125	0.474743		0	0	0
ucyna2_RS06165	30S ribosomal protein S4	5	1.66667	0.625	1.42423		1	0.2	0.713622
ucyna2_RS06170	membrane protein, partial	15	5	1.875	3.05192		0	0	0
ucyna2_RS06175	pyruvate dehydrogenase, partial	1	0.333333	0.125	0.284846		0	0	0
ucyna2_RS06185	hypothetical protein, partial	2	0.666667	0.25	0.474743		0	0	0
