# Supplementary material for: Cyanobacterial symbionts diverged in the late Cretaceous towards lineage-specific nitrogen fixation factories in single-celled phytoplankton
Source: Nat Commun. 2016 Mar 22;7:11071. doi: 10.1038/ncomms11071 (PMC4804200; doi:10.1038/ncomms11071)
Supplement: Supplementary Data 3 — Comparative genome analyses of UCYN-A lineages. [file ncomms11071-s4.xlsx]

## Sheet: Hoja1
Supplementary Dataset 3. Comparative genome analyses of UCYN-A lineages.
UCYN-A1 locus ID	start position	end position	protein-coding gene function	Alignment length (bp)	Nucleotide identity (%)	Amino acid identity (%)	Ka	Ks	ka/ks ratio	z value	p value
UCYN_RS00030	5513	6583	magnesium-chelatase	1071	86.4613	92.1348	0.0471107	0.489404	0.0962614	-7.13309	9.81378e-13
UCYN_RS00040	7553	8269	ubiquinone-menaquinone-biosynthesis-methyltransferase	717	88.0056	86.9748	0.0688451	0.323288	0.212953	-4.36989	1.2431e-05
UCYN_RS00045	8327	9580	membrane-protein	1254	86.5231	94.964	0.0284639	0.554961	0.05129	-8.06409	7.37843e-16
UCYN_RS00050	9684	10424	transcriptional-regulator	741	85.2901	85.3659	0.086733	0.418068	0.207462	-4.76957	1.8462e-06
UCYN_RS00055	10685	11008	monothiol-glutaredoxin	324	90.4321	96.2617	0.0226251	0.400512	0.0564903	-3.4949	0.000474239
UCYN_RS00060	11059	11328	hypothetical-protein	270	89.6296	87.6404	0.0703141	0.254053	0.276769	-2.22942	0.0257859
UCYN_RS00070	12636	14504	exoribonuclease-II	1869	82.4505	77.492	0.126803	0.456243	0.277929	-6.60118	4.07886e-11
UCYN_RS00075	14727	15893	1-deoxy-D-xylulose-5-phosphate-reductoisomerase	1164	86.5979	86.8217	0.0756228	0.374425	0.201971	-5.84204	5.15648e-09
UCYN_RS00085	16356	17747	asparaginyl-tRNA-synthetase	1392	86.8534	87.473	0.0713352	0.35736	0.199617	-6.4937	8.37544e-11
UCYN_RS00090	18145	19095	photosystem-reaction-center-subunit-H	951	82.2292	81.3291	0.116663	0.527559	0.221137	-5.32471	1.01112e-07
UCYN_RS00095	19998	21032	glyceraldehyde-3-phosphate-dehydrogenase	1020	87.6471	91.1504	0.0492824	0.417195	0.118128	-6.26188	3.80372e-10
UCYN_RS00100	21588	22790	phosphoglycerate-kinase	1203	84.9543	84	0.0862809	0.431275	0.20006	-6.10315	1.03996e-09
UCYN_RS00105	22930	25506	leucyl-tRNA-synthetase	2571	84.0918	82.9439	0.0979442	0.458061	0.213823	-9.00271	2.20218e-19
UCYN_RS00110	25839	28739	DEAD-DEAH-box-helicase	2901	81.7649	78.0538	0.134411	0.469199	0.28647	-8.30581	9.91386e-17
UCYN_RS00115	28767	30647	excinuclease-ABC-subunit-C	1872	84.4017	86.0353	0.0801626	0.525806	0.152457	-8.32575	8.37958e-17
UCYN_RS00120	31027	32373	UDP-N-acetylmuramyl-peptide-synthase	1347	84.4098	84.375	0.0939673	0.459499	0.204499	-6.43252	1.25508e-10
UCYN_RS00130	33690	35489	ribonuclease-J	1770	87.3446	91.1715	0.0520937	0.426737	0.122074	-8.17356	2.99423e-16
UCYN_RS00135	35659	36558	dihydrodipicolinate-synthase	900	86.5556	88.2943	0.0627725	0.404641	0.155131	-5.9797	2.23553e-09
UCYN_RS00140	36642	37655	aspartate-semialdehyde-dehydrogenase	1014	82.0513	80.1187	0.125979	0.474993	0.265222	-5.39729	6.76549e-08
UCYN_RS00145	38213	38773	elongation-factor-P	561	90.3743	94.6237	0.0271173	0.328433	0.0825657	-4.79498	1.62688e-06
UCYN_RS00150	38862	39329	acetyl-CoA-carboxylase	468	83.9744	81.9355	0.101781	0.453059	0.224654	-3.71239	0.00020531
UCYN_RS00155	39401	40576	sugar-ABC-transporter-ATP-binding-protein	1176	88.0952	93.6061	0.035529	0.418691	0.0848574	-7.32256	2.43286e-13
UCYN_RS00160	40768	42732	ribonuclease-E	1965	73.1298	70.6422	0.241715	0.64139	0.376861	-5.82405	5.74374e-09
UCYN_RS00165	43939	44232	aspartyl-glutamyl-tRNA-amidotransferase-subunit-C	294	83.6735	81.4433	0.118963	0.427106	0.278533	-2.60939	0.00907036
UCYN_RS00170	44290	44811	phosphoribulokinase	522	90.8046	96.5318	0.0149249	0.368107	0.0405448	-4.72083	2.34885e-06
UCYN_RS00175	44856	45695	lactose-ABC-transporter-permease	840	84.1667	88.5305	0.0634949	0.649456	0.0977662	-6.24545	4.22586e-10
UCYN_RS00180	45909	48791	isoleucyl-tRNA-synthetase	2883	86.5765	87.2917	0.0734427	0.413097	0.177786	-9.27491	1.77775e-20
UCYN_RS00195	50391	51671	hypothetical-protein	945	84.8677	86.6242	0.0769751	0.516256	0.149103	-5.74577	9.15059e-09
UCYN_RS00200	51798	52640	primosomal-protein	843	90.2728	95	0.0265899	0.312785	0.0850101	-5.92338	3.15393e-09
UCYN_RS00205	52735	53403	LuxR-family-transcriptional-regulator	669	85.3513	87.8378	0.0730597	0.470651	0.155231	-4.97481	6.53116e-07
UCYN_RS00210	53499	54770	serine-hydroxymethyltransferase	1272	85.3774	85.8156	0.0820043	0.41937	0.195542	-6.32765	2.48917e-10
UCYN_RS00220	56458	59913	transcription-repair-coupling-factor	3456	85.3588	85.7515	0.0792839	0.416807	0.190217	-10.6945	1.08046e-26
UCYN_RS00225	60047	60589	NADH-dehydrogenase-subunit-J	540	86.8519	93.2961	0.0300442	0.615196	0.0488368	-4.97226	6.61765e-07
UCYN_RS00230	60591	61334	NADH-dehydrogenase-subunit-B	744	88.7097	94.332	0.0267391	0.422312	0.063316	-5.74902	8.97631e-09
UCYN_RS00235	61388	61750	NADPH-quinone-oxidoreductase	363	89.5317	97.5	0.0139254	0.405888	0.0343085	-4.41379	1.01578e-05
UCYN_RS00250	63534	64418	cytochrome-c-biogenesis-factor	852	83.0986	81.6254	0.117203	0.420075	0.279004	-4.63579	3.55569e-06
UCYN_RS00260	65492	66721	tyrosyl-tRNA-synthetase	1224	85.2941	85.5037	0.0832911	0.410498	0.202902	-6.35253	2.11797e-10
UCYN_RS00265	67105	67896	haloacid-dehalogenase	792	79.4192	72.6236	0.171668	0.441874	0.388499	-3.78938	0.000151025
UCYN_RS00275	69022	69564	hypothetical-protein	525	83.0476	84.4828	0.089667	0.540695	0.165837	-4.56976	4.88276e-06
UCYN_RS00280	69654	71261	CTP-synthase	1608	88.9925	97.1963	0.0136497	0.47799	0.0285564	-9.2269	2.78571e-20
UCYN_RS00290	72547	73899	N-acetylglucosamine-1-phosphate-uridyltransferase	1353	88.3962	90	0.0481911	0.360685	0.13361	-6.95893	3.42868e-12
UCYN_RS00295	74089	76326	guanosine-3'-5'--bis(diphosphate)-3'--pyrophosphohydrolase	2238	88.0697	94.094	0.0317499	0.442186	0.0718022	-10.3637	3.62521e-25
UCYN_RS00305	77260	78309	2Fe-2S-ferredoxin	1050	84.1905	83.0946	0.0938503	0.495471	0.189417	-5.82914	5.57144e-09
UCYN_RS00310	78772	79734	hydrogenase	609	90.1478	98.0296	0.0101655	0.429313	0.0236786	-5.56134	2.67711e-08
UCYN_RS00315	79943	81538	cytochrome-c3-hydrogenase	1596	89.0977	96.4218	0.0192004	0.463925	0.0413867	-8.89901	5.63475e-19
UCYN_RS00320	81596	83197	Fe-S-oxidoreductase	1602	85.206	86.4916	0.0738915	0.490257	0.15072	-7.51182	5.83121e-14
UCYN_RS00325	83689	84261	16S-rRNA-processing-protein-RimM	573	82.199	75.7895	0.139937	0.428651	0.326458	-3.26105	0.00111
UCYN_RS00330	84423	84776	anti-sigma-F-factor-antagonist	354	91.5254	96.5812	0.0186068	0.277988	0.0669338	-3.71996	0.000199254
UCYN_RS00335	84828	85238	Mini-ribonuclease-3	411	91.9708	95.5882	0.0230659	0.254408	0.090665	-3.62135	0.000293068
UCYN_RS00340	85323	86126	hypothetical-protein,-partial	789	85.2978	88.5932	0.0688544	0.467253	0.14736	-5.71295	1.11036e-08
UCYN_RS00345	86330	87916	phosphoglyceromutase	1587	81.8526	79.9242	0.11258	0.530569	0.212188	-7.19955	6.04107e-13
UCYN_RS00350	87969	88202	preprotein-translocase-subunit-SecG	234	88.0342	90.9091	0.0439451	0.374683	0.117286	-3.09388	0.00197559
UCYN_RS00355	88356	88829	ribonuclease-H	474	86.2869	91.7197	0.047663	0.542148	0.0879151	-4.654	3.25562e-06
UCYN_RS00360	88993	90009	radical-SAM-protein	1017	88.5939	93.787	0.0326463	0.431882	0.0755909	-6.59491	4.25517e-11
UCYN_RS00365	90238	92049	elongation-factor-4	1812	87.4724	93.864	0.0350806	0.462227	0.0758947	-9.46407	2.96181e-21
UCYN_RS00370	92220	92999	molybdenum-ABC-transporter-substrate-binding-protein	780	81.2821	76.4479	0.146366	0.499414	0.293076	-4.25544	2.08642e-05
UCYN_RS00380	95131	95406	hypothetical-protein	276	95.2899	98.9011	0.00555561	0.152849	0.036347	-2.9068	0.00365148
UCYN_RS00390	96925	97407	phosphopantetheine-adenylyltransferase	483	89.8551	98.125	0.00897782	0.428137	0.0209695	-5.00405	5.61375e-07
UCYN_RS00395	97598	98527	farnesyl-diphosphate-synthase	930	92.1505	98.0583	0.0121999	0.274623	0.044424	-6.29225	3.12902e-10
UCYN_RS00400	98546	99004	membrane-protein	459	90.8497	93.4211	0.0325593	0.278066	0.117092	-3.87171	0.000108073
UCYN_RS00405	99670	100932	RNA-polymerase-sigma-factor-RpoD	1263	91.7656	98.3333	0.00914866	0.310839	0.0294322	-7.4843	7.19271e-14
UCYN_RS00410	101233	102495	hypothetical-protein	1263	87.1734	90.9524	0.0499406	0.438813	0.113808	-6.99185	2.71284e-12
UCYN_RS00415	102569	102940	hypothetical-protein	372	88.172	93.4959	0.0313182	0.434947	0.0720047	-4.18038	2.91027e-05
UCYN_RS00425	103211	103531	ferredoxin	321	86.2928	89.6226	0.0614735	0.42219	0.145606	-3.51012	0.00044791
UCYN_RS00430	103595	105331	glycosyltransferase	1737	83.3045	80.1038	0.115651	0.436366	0.265031	-6.64801	2.97078e-11
UCYN_RS00435	105381	107201	sodium_proline-symporter	1815	84.3526	83.4437	0.0904239	0.460223	0.196479	-7.82608	5.03305e-15
UCYN_RS00445	107663	108043	50S-ribosomal-protein-L21	381	85.5643	84.9206	0.0886506	0.387444	0.228808	-3.27531	0.00105548
UCYN_RS00450	108373	108723	hypothetical-protein	351	84.0456	81.8966	0.103366	0.432435	0.239032	-2.98779	0.00281001
UCYN_RS00455	108777	109865	HrcA-family-transcriptional-regulator	1077	84.4011	84.9162	0.0836848	0.492553	0.1699	-6.15041	7.72841e-10
UCYN_RS00460	110089	110643	C4-dicarboxylate-ABC-transporter-substrate-binding-protein	555	91.5315	95.1087	0.0240819	0.283187	0.0850392	-4.40943	1.03641e-05
UCYN_RS00465	110627	111973	C4-dicarboxylate-ABC-transporter	1347	87.1566	95.0893	0.0289095	0.513095	0.0563435	-8.46342	2.59656e-17
UCYN_RS00470	112148	112753	hypothetical-protein	606	85.9736	90.0498	0.0593156	0.454586	0.130483	-4.98397	6.22922e-07
UCYN_RS00475	112764	113609	hypothetical-protein	843	82.4437	80.7143	0.12483	0.466925	0.267346	-4.74851	2.0492e-06
UCYN_RS00480	113899	114684	peptidase-S16	786	93.257	97.318	0.013282	0.24842	0.0534658	-4.83936	1.30258e-06
UCYN_RS00485	114746	116005	organic-solvent-ABC-transporter-substrate-binding-protein,-partial	1248	86.2179	92.0673	0.0444255	0.510624	0.0870025	-7.76953	7.87751e-15
UCYN_RS00490	116315	117694	15-cis-phytoene-desaturase	1380	87.8261	92.1569	0.0428798	0.426409	0.10056	-7.62567	2.42771e-14
UCYN_RS00495	117883	118815	phytoene-synthase	933	89.8178	94.5161	0.0279979	0.357379	0.0783424	-6.17718	6.52553e-10
UCYN_RS00505	119412	120503	GTP-binding-protein-YchF	1092	86.8132	88.9807	0.0596759	0.408043	0.146249	-6.47987	9.17987e-11
UCYN_RS00515	121216	122241	phosphate-acyltransferase	1026	88.0117	90.3226	0.0530855	0.384203	0.138171	-6.12573	9.02705e-10
UCYN_RS00520	122446	123453	3-oxoacyl-ACP-synthase	987	85.613	89.939	0.0577205	0.519591	0.111088	-6.54483	5.95635e-11
UCYN_RS00530	124393	125493	hydrogenase-formation-protein-HypD	1101	85.5586	85.5191	0.0862985	0.415094	0.207901	-5.64918	1.61218e-08
UCYN_RS00535	125793	126233	cysteine-desufuration-protein-SufE	441	82.7664	86.3014	0.0740453	0.667482	0.110932	-4.42076	9.83538e-06
UCYN_RS00540	126451	127335	peptidase-S13	885	78.8701	74.4898	0.164283	0.581855	0.282343	-4.79443	1.63139e-06
UCYN_RS00550	128426	129406	membrane-protein	981	85.0153	89.5706	0.053092	0.559093	0.094961	-6.86446	6.67448e-12
UCYN_RS00560	130924	132090	lipid-A-disaccharide-synthase	1167	87.3179	92.7835	0.0433318	0.450556	0.0961739	-7.29724	2.93722e-13
UCYN_RS00565	132115	132936	UDP-N-acetylglucosamine-acyltransferase	822	92.0925	96.7033	0.0183641	0.266197	0.0689868	-5.31656	1.0575e-07
UCYN_RS00570	133120	134499	polymerase	1371	84.9745	82.4561	0.108474	0.345697	0.313784	-5.27629	1.31828e-07
UCYN_RS00575	134511	135149	lytic-murein-transglycosylase	639	85.446	87.7358	0.0725778	0.422338	0.171847	-4.8923	9.96629e-07
UCYN_RS00585	135704	136789	phospho-N-acetylmuramoyl-pentapeptide-transferase	1086	83.7937	80.8864	0.111744	0.40949	0.272886	-5.27646	1.31702e-07
UCYN_RS00590	136822	137619	hemolysin	798	85.9649	84.9057	0.0921162	0.313719	0.293627	-4.36672	1.26126e-05
UCYN_RS00600	139107	140864	2-succinyl-5-enolpyruvyl-6-hydroxy-3-cyclohexene-1-carboxylate-synthase	1749	83.4191	82.9897	0.0943147	0.487082	0.193632	-7.94002	2.02143e-15
UCYN_RS00605	141229	142173	F0F1-ATP-synthase-subunit-gamma	945	86.5608	90.1274	0.0498838	0.405411	0.123045	-6.45109	1.11051e-10
UCYN_RS00610	142273	143784	F0F1-ATP-synthase-subunit-alpha	1512	89.8148	96.8191	0.0175129	0.381173	0.0459448	-8.60259	7.79373e-18
UCYN_RS00615	143828	144385	F0F1-ATP-synthase-subunit-delta	558	92.6523	95.1351	0.0266085	0.189365	0.140514	-4.01291	5.9974e-05
UCYN_RS00620	144385	144921	F0F1-ATP-synthase-subunit-B	537	87.5233	89.3258	0.0657419	0.353232	0.186115	-4.10028	4.12657e-05
UCYN_RS00625	144951	145382	F0F1-ATP-synthase-subunit-B	432	90.2778	91.6084	0.0464077	0.245381	0.189125	-3.48026	0.000500932
UCYN_RS00630	145457	145702	F0F1-ATP-synthase-subunit-C	246	92.2764	97.5309	0.0128212	0.269255	0.0476174	-3.01179	0.00259714
UCYN_RS00635	145957	146709	ATP-synthase-F0F1-subunit-A	753	91.6335	98.4	0.007957	0.288911	0.0275414	-6.10301	1.04087e-09
UCYN_RS00640	146748	147167	ATP-synthase-subunit-I	420	85	81.295	0.108417	0.333754	0.324842	-2.97674	0.00291334
UCYN_RS00660	150804	153122	ATPase-AAA	2319	86.7184	89.8964	0.0543978	0.444475	0.122387	-9.66626	4.19407e-22
UCYN_RS00665	153483	153806	thioredoxin	324	92.5926	99.0654	0.00460833	0.298038	0.0154622	-3.90081	9.58724e-05
UCYN_RS00670	153976	155244	dihydroorotase	1269	83.7667	80.8057	0.109486	0.420599	0.260309	-5.75881	8.47101e-09
UCYN_RS00675	155614	157011	hypothetical-protein	1398	82.5465	80.4301	0.114458	0.497975	0.229846	-6.46252	1.02973e-10
UCYN_RS00680	157219	158394	aspartate-aminotransferase	1173	85.081	86.4103	0.0751655	0.50749	0.148112	-6.6754	2.46563e-11
UCYN_RS00685	158610	160070	NAD(P)H-quinone-oxidoreductase-subunit-D4	1461	86.1739	89.7119	0.0581792	0.445209	0.130678	-7.75341	8.94573e-15
UCYN_RS00695	162313	163443	cobalt-precorrin-6A-synthase	1131	83.3775	80.5851	0.117802	0.420672	0.280033	-5.11812	3.08597e-07
UCYN_RS00700	163461	164279	hypothetical-protein,-partial	819	80.2198	77.2894	0.141662	0.522726	0.271007	-4.61067	4.01364e-06
UCYN_RS00710	164933	166603	3,4-dihydroxy-2-butanone-4-phosphate-synthase	1671	87.3728	89.9281	0.0545011	0.393849	0.138381	-7.85206	4.09261e-15
UCYN_RS00715	166674	167789	metallophosphoesterase	1107	82.9268	76.3587	0.139483	0.357648	0.390001	-4.12947	3.63603e-05
UCYN_RS00725	168761	169567	glycosyl-transferase	807	86.2454	85.0746	0.0828442	0.382868	0.216378	-4.65512	3.23796e-06
UCYN_RS00730	170042	170785	hypothetical-protein	744	90.0538	95.1417	0.0268697	0.352228	0.076285	-5.42588	5.76681e-08
UCYN_RS00735	171022	171303	DNA-binding-protein	282	90.0709	97.8495	0.01087	0.418381	0.0259811	-3.47707	0.00050692
UCYN_RS00745	171740	172795	hypothetical-protein	1056	85.1326	84.0456	0.0982233	0.369747	0.26565	-5.29247	1.20673e-07
UCYN_RS00760	176674	177774	GTPase-RsgA	1101	81.4714	77.8689	0.134446	0.458485	0.29324	-5.26679	1.38829e-07
UCYN_RS00770	178089	179219	molecular-chaperone-DnaJ	1131	86.9142	93.0851	0.0370345	0.514239	0.0720181	-7.57206	3.67357e-14
UCYN_RS00775	180038	181678	DNA-polymerase-III-subunit-gamma-tau,-partial	1641	71.7246	65.0183	0.258614	0.766786	0.33727	-5.66899	1.43643e-08
UCYN_RS00795	184459	185004	ribosome-recycling-factor	546	87.5458	90.0552	0.0521666	0.384109	0.135812	-4.54022	5.6196e-06
UCYN_RS00800	184994	185716	uridylate-kinase	723	89.2116	94.5833	0.0284041	0.38734	0.0733312	-5.8152	6.05625e-09
UCYN_RS00810	187090	187851	methionine-aminopeptidase	762	88.9764	94.4664	0.0303377	0.454108	0.0668072	-5.7275	1.01919e-08
UCYN_RS00815	188063	189304	nuclease	1242	82.5282	83.293	0.106896	0.511803	0.208862	-6.57236	4.95253e-11
UCYN_RS00820	189442	190674	branched-chain-alpha-keto-acid-dehydrogenase-subunit-E2	1233	83.9416	79.7561	0.117039	0.401001	0.291867	-5.21351	1.85297e-07
UCYN_RS00830	191061	192287	sterol-desaturase	1224	82.1895	79.8526	0.114859	0.541844	0.211977	-6.31577	2.68818e-10
UCYN_RS00835	192651	194159	hypothetical-protein	1509	86.7462	92.8287	0.0379981	0.504664	0.0752938	-8.76478	1.87142e-18
UCYN_RS00840	194411	196339	DNA-gyrase-subunit-B	1929	86.8844	91.5888	0.0439865	0.442695	0.0993606	-9.49168	2.27341e-21
UCYN_RS00845	196816	197559	uroporphyrin-III-C-methyltransferase	744	85.8871	87.0445	0.0754121	0.421075	0.179094	-5.09011	3.5785e-07
UCYN_RS00855	198675	199283	hypothetical-protein	609	88.3415	87.6238	0.0629179	0.305794	0.205752	-4.00798	6.12397e-05
UCYN_RS00860	199280	199867	hypothetical-protein,-partial	588	79.0816	73.4694	0.173699	0.473566	0.366789	-3.46346	0.000533273
UCYN_RS00865	199967	201109	recombinase-RecF	1143	86.1767	89.4737	0.0644184	0.466001	0.138237	-6.23435	4.53667e-10
UCYN_RS00870	201604	202488	transposase	879	84.3003	82.5342	0.10308	0.35921	0.286965	-4.71298	2.44126e-06
UCYN_RS00875	202684	203844	carbamoyl-phosphate-synthase-small-subunit	1155	83.8961	84.8958	0.0911178	0.462301	0.197096	-6.35413	2.09611e-10
UCYN_RS00880	204411	205298	phosphatidate-cytidylyltransferase	888	88.5135	93.5593	0.0359083	0.373696	0.0960895	-6.28111	3.36166e-10
UCYN_RS00890	205772	206458	ribulose-phosphate-3-epimerase	687	87.7729	89.4737	0.0571511	0.375743	0.152102	-4.8965	9.75564e-07
UCYN_RS00895	206628	207131	hypothetical-protein	504	91.2698	98.8024	0.00641034	0.336029	0.0190768	-4.95454	7.25018e-07
UCYN_RS00900	207425	208525	ABC-transporter	1101	87.0118	89.6175	0.0564089	0.412006	0.136913	-6.48714	8.74788e-11
UCYN_RS00905	208770	209483	Phosphorylase-superfamily	714	79.5518	74.6835	0.149707	0.656339	0.228094	-4.46602	7.96886e-06
UCYN_RS00910	209590	210039	hypothetical-protein	450	89.1111	93.2886	0.0357692	0.365192	0.0979462	-4.23356	2.30023e-05
UCYN_RS00915	210089	212005	long-chain-fatty-acid--CoA-ligase	1917	87.4804	88.4013	0.0648669	0.388219	0.167088	-7.50208	6.28135e-14
UCYN_RS00920	212818	213594	D-alanyl-D-alanine-carboxypeptidase	777	83.9125	80.2326	0.123538	0.382411	0.323049	-4.02124	5.78936e-05
UCYN_RS00925	214566	215621	signal-peptide-protein,-partial	1041	78.098	70.0288	0.198906	0.485776	0.40946	-3.96966	7.19743e-05
UCYN_RS00930	215760	216359	hypothetical-protein	600	92.1667	97.4874	0.017117	0.301739	0.0567276	-4.43238	9.32001e-06
UCYN_RS00940	217214	218104	lactose-ABC-transporter-permease	876	85.9589	89.6907	0.0590279	0.464019	0.12721	-6.18355	6.26767e-10
UCYN_RS00945	218725	219294	hypothetical-protein	570	91.0526	98.9418	0.00566864	0.346435	0.0163628	-5.42157	5.90764e-08
UCYN_RS00950	219322	219654	hypothetical-protein	333	86.1862	88.1818	0.0676019	0.438954	0.154007	-3.55022	0.000384909
UCYN_RS00960	220867	222480	beta-glucosidase	1614	82.5279	80.2607	0.118004	0.469918	0.251116	-6.85089	7.33927e-12
UCYN_RS00965	222511	222897	ribosome-binding-factor-A	387	83.7209	87.5	0.0666252	0.603974	0.110311	-4.09909	4.14785e-05
UCYN_RS00980	224611	225591	transaldolase	981	89.9083	94.1718	0.0317492	0.342487	0.0927019	-6.10208	1.04696e-09
UCYN_RS00985	225825	226349	hypothetical-protein	522	89.0805	96.5318	0.0194784	0.446766	0.0435986	-5.13834	2.77178e-07
UCYN_RS00990	226518	226898	hypothetical-protein	381	88.4514	91.2698	0.0440054	0.408785	0.107649	-3.62568	0.000288198
UCYN_RS00995	227244	228026	hypothetical-protein	780	82.3077	79.1506	0.121109	0.455381	0.26595	-4.56903	4.8999e-06
UCYN_RS01000	228125	229300	mannose-1-phosphate-guanyltransferase	1164	88.9175	97.6744	0.0115842	0.482255	0.0240208	-7.99749	1.26976e-15
UCYN_RS01005	229272	230519	hypothetical-protein	1248	82.0513	76.8675	0.14756	0.383436	0.384836	-4.53402	5.78722e-06
UCYN_RS01010	231023	232177	NAD-dependent-dehydratase	1155	89.8701	96.3542	0.0216429	0.370949	0.0583448	-7.15709	8.24093e-13
UCYN_RS01015	232340	233278	delta(24)-sterol-C-methyltransferase	939	84.6645	84.9359	0.0830131	0.483281	0.17177	-5.83653	5.32997e-09
UCYN_RS01020	233767	235668	tRNA-uridine-5-carboxymethylaminomethyl-modification-protein	1902	86.3828	90.6793	0.0530432	0.475571	0.111536	-9.13738	6.39848e-20
UCYN_RS01025	235717	237270	abortive-phage-infection-protein	1545	82.4595	77.0428	0.140678	0.40974	0.343334	-5.34543	9.02028e-08
UCYN_RS01030	237296	238843	glycosyltransferase	1548	85.0129	83.301	0.0915833	0.405491	0.225858	-6.6872	2.27487e-11
UCYN_RS01035	238836	240383	hypothetical-protein	1548	51.6796	36.3107	0.681318	1.28777	0.529069	-2.52992	0.011409
UCYN_RS01040	241134	243071	penicillin-binding-protein	1938	88.1837	93.4884	0.0361047	0.424378	0.0850767	-9.36433	7.65355e-21
UCYN_RS01045	243259	245880	DNA-polymerase-III-subunit-alpha	2622	86.7658	88.7743	0.0615351	0.437783	0.140561	-9.49541	2.19342e-21
UCYN_RS01050	245906	246877	prenyltransferase	972	86.8313	94.4272	0.029354	0.520258	0.0564221	-7.2623	3.80564e-13
UCYN_RS01055	247121	247966	glutamate-racemase	846	87.9433	88.6121	0.0643765	0.389601	0.165237	-4.90888	9.15972e-07
UCYN_RS01060	248269	249666	sodium_proton-antiporter	1392	87.7874	91.7927	0.0411663	0.423284	0.0972546	-7.72739	1.0977e-14
UCYN_RS01065	250196	251239	glucokinase	1044	87.3563	87.6081	0.0676414	0.338367	0.199906	-5.51597	3.46852e-08
UCYN_RS01070	251266	252396	glutamate-5-kinase	1128	88.2092	93.3333	0.0397203	0.406899	0.097617	-6.8964	5.33351e-12
UCYN_RS01075	252527	252886	plasmid-stabilization-protein	360	90.5556	94.1176	0.0277151	0.337162	0.0822012	-3.62563	0.000288262
UCYN_RS01080	253137	254930	GTP-binding-protein	1794	87.8484	94.6399	0.0287328	0.454648	0.063198	-9.59132	8.69613e-22
UCYN_RS01085	255645	256631	delta-aminolevulinic-acid-dehydratase	987	85.309	88.1098	0.0745723	0.453978	0.164264	-5.95524	2.59693e-09
UCYN_RS01095	257065	257895	prolipoprotein-diacylglyceryl-transferase	831	87.2443	85.5072	0.0820261	0.29944	0.273932	-4.2611	2.03421e-05
UCYN_RS01105	260506	261618	hypothetical-protein	1113	79.6047	74.0541	0.162599	0.495569	0.328106	-4.9713	6.6504e-07
UCYN_RS01110	261807	262949	3-amino-5-hydroxybenzoic-acid-synthase	1140	86.2281	89.4459	0.060283	0.461999	0.130483	-6.8071	9.9585e-12
UCYN_RS01115	263118	264065	cysteine-synthase	948	87.7637	89.2063	0.0585451	0.372327	0.157241	-5.6441	1.66043e-08
UCYN_RS01120	264237	266228	membrane-protein	1992	89.9096	98.6425	0.00882348	0.430155	0.0205123	-9.99885	1.54173e-23
UCYN_RS01125	266537	267793	folylpolyglutamate-synthase	1257	81.8616	78.7081	0.124732	0.487007	0.25612	-5.94261	2.80518e-09
UCYN_RS01130	267845	268585	cytochrome-C-biogenesis-protein	741	83.1309	84.5528	0.0786701	0.569183	0.138216	-5.44568	5.16089e-08
UCYN_RS01140	270085	270480	50S-ribosomal-protein-L7-L12	393	88.2952	93.8462	0.035141	0.502873	0.0698804	-3.7893	0.00015107
UCYN_RS01150	271294	272010	50S-ribosomal-protein-L1	717	88.8424	93.2773	0.0325828	0.402326	0.0809862	-5.52566	3.28243e-08
UCYN_RS01155	272069	272494	50S-ribosomal-protein-L11	426	94.3662	98.5816	0.00699312	0.231383	0.0302231	-3.48125	0.000499076
UCYN_RS01160	272497	273117	transcription-termination-antitermination-factor-NusG	621	92.4316	93.2039	0.0333483	0.197498	0.168854	-3.85541	0.000115537
UCYN_RS01165	273117	273344	preprotein-translocase-subunit-SecE	228	90.7895	92	0.0411064	0.261885	0.156964	-2.51694	0.0118378
UCYN_RS01175	274270	274506	DNA-directed-RNA-polymerase-subunit-omega	237	89.8734	93.5897	0.0328012	0.359258	0.0913026	-3.03541	0.00240208
UCYN_RS01180	275094	275510	mannose-6-phosphate-isomerase	417	87.7698	96.3768	0.0224028	0.551578	0.0406158	-4.65579	3.22734e-06
UCYN_RS01185	275659	275904	photosystem-I-subunit-VII	246	93.9024	98.7654	0.00617292	0.278133	0.0221941	-2.68786	0.00719106
UCYN_RS01195	276847	277842	hypothetical-protein	978	82.4131	83.4356	0.0951618	0.591115	0.160987	-6.17005	6.82684e-10
UCYN_RS01200	277854	280334	glycosyl-transferase-family-39	2478	83.4544	81.0909	0.106712	0.483228	0.220832	-8.39324	4.72927e-17
UCYN_RS01205	280712	281635	inorganic-polyphosphate-ATP-NAD-kinase	924	89.5022	96.4169	0.0173509	0.432099	0.0401549	-6.76539	1.32954e-11
UCYN_RS01210	282264	282692	photosystem-I-reaction-center-subunit-II-PsaD	429	90.9091	94.3662	0.034056	0.279332	0.121919	-3.73393	0.000188518
UCYN_RS01215	283081	283383	50S-ribosomal-protein-L25	303	89.1089	86	0.0864584	0.209116	0.413447	-1.91608	0.0553545
UCYN_RS01225	284858	286081	S-layer-protein	1161	79.4143	72.2798	0.180663	0.438681	0.411831	-4.37509	1.21383e-05
UCYN_RS01230	286572	286982	F0F1-ATP-synthase-subunit-epsilon	411	86.618	89.7059	0.0597003	0.439146	0.135946	-3.82788	0.000129251
UCYN_RS01235	287075	288523	F0F1-ATP-synthase-subunit-beta	1449	87.3016	93.7759	0.0382369	0.470214	0.0813181	-8.18032	2.8309e-16
UCYN_RS01240	288869	289357	cytidine-deaminase	489	81.1861	77.7778	0.126423	0.497606	0.254062	-3.78064	0.000156428
UCYN_RS01245	289470	292337	DNA-polymerase-I	1365	84.9817	84.3612	0.090811	0.439087	0.206818	-6.04334	1.50954e-09
UCYN_RS01250	292724	293347	cupin	612	83.6601	78.3251	0.132808	0.301377	0.440673	-2.81813	0.00483045
UCYN_RS01255	293367	293573	hypothetical-protein	207	86.9565	91.1765	0.0460231	0.423835	0.108587	-3.02778	0.00246356
UCYN_RS01260	293822	294514	riboflavin-synthase-subunit-alpha	693	81.0967	76.9565	0.135431	0.483812	0.279925	-4.26579	1.99192e-05
UCYN_RS01265	294815	296083	DNA-methyltransferase	1269	83.8455	82.7014	0.100954	0.465336	0.216949	-6.03764	1.56382e-09
UCYN_RS01270	296246	297463	peptidase-S41	1218	82.9228	75.5556	0.138515	0.33921	0.408346	-4.31607	1.58832e-05
UCYN_RS01275	297974	298864	glycyl-tRNA-synthetase-subunit-alpha	891	87.0932	89.8649	0.0556136	0.433994	0.128144	-5.77612	7.6441e-09
UCYN_RS01290	299761	301245	signal-recognition-particle-protein	1434	88.3543	89.0985	0.0643449	0.351564	0.183025	-6.0686	1.29032e-09
UCYN_RS01295	301370	302245	alpha-beta-hydrolase	876	82.4201	78.0069	0.12521	0.47153	0.26554	-4.77835	1.76741e-06
UCYN_RS01300	302377	302613	hypothetical-protein	228	82.8947	81.3333	0.119755	0.447826	0.267414	-2.55755	0.0105414
UCYN_RS01305	302690	303226	CDP-diacylglycerol--glycerol-3-phosphate-3-phosphatidyltransferase	537	83.6127	79.2135	0.124039	0.399393	0.310569	-3.26861	0.00108076
UCYN_RS01315	304764	306233	hypothetical-protein	1470	87.3469	89.5706	0.0575967	0.380237	0.151476	-7.25369	4.05573e-13
UCYN_RS01320	306543	308027	FAD-dependent-oxidoreductase	1485	84.6465	84.2105	0.0888981	0.441624	0.201298	-6.96675	3.24338e-12
UCYN_RS01325	308233	309090	16S-rRNA-methyltransferase	855	83.5088	81.6901	0.115012	0.40767	0.282119	-4.67578	2.92839e-06
UCYN_RS01330	309229	310197	tRNA-dihydrouridine-synthase	969	82.5593	81.3665	0.117931	0.504054	0.233965	-5.31304	1.07811e-07
UCYN_RS01335	310717	312294	GMP-synthase	1578	86.3752	92.5714	0.0432229	0.540045	0.0800358	-8.74904	2.1518e-18
UCYN_RS01340	312465	313241	membrane-protein	777	89.704	94.9612	0.024886	0.407994	0.0609961	-5.60307	2.10585e-08
UCYN_RS01350	313833	314708	transporter	876	86.3014	89.0034	0.0612881	0.417018	0.146967	-5.86526	4.48439e-09
UCYN_RS01365	316874	317164	hypothetical-protein	291	90.7216	91.6667	0.0408582	0.271704	0.150378	-2.68573	0.00723718
UCYN_RS01370	317169	317489	hypothetical-protein	321	86.6044	87.7358	0.0699223	0.41334	0.169164	-3.27516	0.00105602
UCYN_RS01395	320440	322914	DNA-topoisomerase-IV-subunit-A	2475	82.7071	83.2524	0.10404	0.495005	0.21018	-9.17935	4.33682e-20
UCYN_RS01400	323232	323867	peroxidase	636	87.4214	91.4692	0.0500176	0.446781	0.111951	-5.05576	4.28686e-07
UCYN_RS01405	324064	324300	50S-ribosomal-protein-L28	237	90.7173	94.8718	0.0229214	0.331767	0.0690887	-3.04274	0.00234432
UCYN_RS01410	324946	325881	integral-membrane-protein	936	80.5556	76.8489	0.134408	0.56377	0.238409	-5.30318	1.13802e-07
UCYN_RS01415	325982	326479	hydrogenase-maturation-protease	483	84.265	85	0.0846682	0.525587	0.161093	-3.88858	0.000100834
UCYN_RS01420	326488	327552	threonine-phosphate-decarboxylase	1065	85.0704	83.3333	0.0933723	0.393725	0.237151	-5.34162	9.21211e-08
UCYN_RS01425	327572	327853	DNA-binding-protein	282	87.9433	92.4731	0.0475749	0.442787	0.107444	-3.32811	0.000874386
UCYN_RS01430	328142	330052	1-deoxy-D-xylulose-5-phosphate-synthase	1911	88.54	95.7547	0.0212441	0.448231	0.0473955	-10.0978	5.64963e-24
UCYN_RS01435	330464	330829	ferredoxin--nitrite-reductase	366	90.7104	94.2149	0.0263034	0.332115	0.0791996	-3.57574	0.000349243
UCYN_RS01440	330835	331230	hypothetical-protein	396	86.1111	80.916	0.111655	0.262728	0.424984	-2.23054	0.0257119
UCYN_RS01445	331564	331941	hypothetical-protein,-partial	378	90.2116	94.4444	0.0327835	0.293954	0.111526	-3.74555	0.000179998
UCYN_RS01450	332692	333828	preprotein-translocase-subunit-YidC	1137	86.2797	91.7989	0.0482419	0.506611	0.0952248	-7.19261	6.35644e-13
UCYN_RS01465	335241	335993	UDP-pyrophosphate-synthase	753	89.243	93.6	0.0327606	0.371227	0.0882493	-5.58492	2.33806e-08
UCYN_RS01470	335990	336904	hypothetical-protein	915	90.7104	93.0921	0.0370429	0.244377	0.151581	-5.39723	6.76769e-08
UCYN_RS01475	336949	338385	diaminopimelate-decarboxylase	1437	86.2213	84.3096	0.0906266	0.34329	0.263994	-5.84673	5.01343e-09
UCYN_RS01480	338841	339881	30S-ribosomal-protein-S1	1017	89.6755	97.0414	0.0170324	0.405203	0.0420343	-7.12182	1.06509e-12
UCYN_RS01485	340778	341173	Tellurite-resistance-protein-TerB	141	82.2695	82.9787	0.107465	0.606869	0.177082	-2.02987	0.0423697
UCYN_RS01490	341218	342582	16S-rRNA-methyltransferase	1365	81.0256	79.7357	0.131869	0.499148	0.264188	-6.2875	3.22626e-10
UCYN_RS01500	343857	344465	30S-ribosomal-protein-S4	609	93.1034	98.0198	0.0103229	0.242139	0.0426324	-4.73128	2.23105e-06
UCYN_RS01505	344753	345928	hydrolase	1176	86.7347	87.468	0.0702012	0.376912	0.186253	-6.10569	1.02355e-09
UCYN_RS01510	346120	347265	anhydro-N-acetylmuramic-acid-kinase	1146	84.2932	84.5144	0.0905684	0.434721	0.208337	-6.19714	5.74986e-10
UCYN_RS01515	347893	349860	ABC-transporter-ATP-binding-protein	1818	85.0935	89.9174	0.0638282	0.528648	0.120739	-8.82642	1.08075e-18
UCYN_RS01520	350807	352345	hypothetical-protein	966	85.8178	88.785	0.0586664	0.49536	0.118432	-6.44389	1.16446e-10
UCYN_RS01525	352604	353338	membrane-protein	735	84.898	86.0656	0.0790255	0.459935	0.171819	-5.1424	2.71255e-07
UCYN_RS01540	354194	355063	beta-carotene-hydroxylase	870	85.1724	87.8893	0.0649272	0.506716	0.128133	-6.05249	1.42627e-09
UCYN_RS01550	357107	359671	DNA-gyrase-subunit-A	2565	78.9474	80.445	0.138838	0.650278	0.213505	-9.2016	3.52671e-20
UCYN_RS01555	359707	361614	cell-division-protein-FtsH	1908	86.478	91.1811	0.0489388	0.455661	0.107402	-9.35826	8.10622e-21
UCYN_RS01560	361694	363391	hypothetical-protein	1698	83.2155	78.9381	0.125158	0.384624	0.325403	-5.87801	4.15216e-09
UCYN_RS01565	363583	364539	epimerase	957	83.908	83.9623	0.103691	0.487065	0.212889	-5.24112	1.59607e-07
UCYN_RS01570	364654	365718	uroporphyrinogen-decarboxylase	1065	86.5728	83.0508	0.0862223	0.351149	0.245543	-4.94104	7.7707e-07
UCYN_RS01595	369783	370259	NAD(P)H-quinone-oxidoreductase-subunit-N	477	87.631	87.9747	0.0690039	0.321207	0.214827	-3.52943	0.000416449
UCYN_RS01600	370438	370986	recombinase-RecR	549	87.4317	91.7582	0.0445504	0.418674	0.106408	-4.91428	8.91086e-07
UCYN_RS01605	371116	371868	hypothetical-protein	753	90.7039	90.4	0.0487274	0.243787	0.199877	-4.19345	2.74746e-05
UCYN_RS01625	375468	375752	cell-division-topological-specificity-factor	285	90.8772	96.8085	0.016485	0.361735	0.045572	-3.55191	0.000382441
UCYN_RS01630	375780	376577	septum-site-determining-protein-MinD	798	89.2231	96.2264	0.0173702	0.399647	0.0434639	-6.46283	1.0276e-10
UCYN_RS01635	376615	377430	septation-ring-formation-regulator-EzrA	816	84.8039	83.3948	0.0912698	0.447943	0.203753	-4.89393	9.88399e-07
UCYN_RS01640	377531	378883	glutathione-reductase	1353	86.7701	90.8889	0.0475487	0.472712	0.100587	-7.78438	7.00563e-15
UCYN_RS01645	379275	379826	phosphoribulokinase	552	86.0507	89.6175	0.0576771	0.467216	0.123448	-4.94794	7.50047e-07
UCYN_RS01650	379903	380637	peptidyl-prolyl-cis-trans-isomerase	735	83.5374	79.0984	0.129714	0.377387	0.343716	-3.71608	0.000202337
UCYN_RS01655	380995	383154	polyphosphate-kinase	2160	58.9815	48.5396	0.499092	0.994377	0.501914	-4.228	2.35781e-05
UCYN_RS01675	386529	388367	mannose-1-phosphate-guanyltransferase	1839	85.0462	84.6405	0.0846904	0.433669	0.195288	-7.73681	1.01943e-14
UCYN_RS01680	388771	389868	hypothetical-protein	1098	85.4281	84.9315	0.0830866	0.43412	0.191391	-5.65643	1.54558e-08
UCYN_RS01685	389992	390777	hypothetical-protein	786	84.4784	81.2261	0.0994387	0.398842	0.249319	-4.77927	1.75934e-06
UCYN_RS01690	390811	391998	glycosyl-transferase-family-2	1188	83.3333	81.519	0.108405	0.464907	0.233175	-5.96659	2.42257e-09
UCYN_RS01700	392221	392583	50S-ribosomal-protein-L19	363	91.4601	97.5	0.0173931	0.293893	0.0591816	-3.96016	7.49003e-05
UCYN_RS01710	393835	395721	glutamine-amidotransferase	1887	86.8045	91.5605	0.0487136	0.457691	0.106433	-9.14748	5.82794e-20
UCYN_RS01715	395985	396716	ribonuclease-III	732	85.6557	87.2428	0.0718072	0.449822	0.159635	-5.03948	4.66802e-07
UCYN_RS01720	397009	401652	glutamate-synthase	4629	85.4612	87.4189	0.0711954	0.458942	0.155129	-13.3438	1.28766e-40
UCYN_RS01725	402099	406097	magnesium-chelatase	3999	87.5719	92.4925	0.0401259	0.45693	0.0878164	-13.4393	3.55715e-41
UCYN_RS01730	406325	407905	glucose-6-phosphate-isomerase	1581	86.907	90.4943	0.0507218	0.450388	0.112618	-8.10447	5.2974e-16
UCYN_RS01735	408056	408874	UDP-3-O-(3-hydroxymyristoyl)-glucosamine-N-acyltransferase	819	84.6154	83.4559	0.0875747	0.426356	0.205403	-5.09238	3.53589e-07
UCYN_RS01740	408906	411083	outer-membrane-protein-protective-antigen-OMA87	2178	89.0725	94.8966	0.027315	0.395696	0.0690302	-10.0396	1.02102e-23
UCYN_RS01750	412456	413709	MFS-transporter	1254	87.0016	88.729	0.0622571	0.380831	0.163477	-6.57639	4.82004e-11
UCYN_RS01765	416400	417752	DNA-polymerase-III-subunit-alpha	1353	86.1789	83.3333	0.100283	0.338552	0.296213	-4.81256	1.49013e-06
UCYN_RS01775	419734	420876	glycosyl-transferase-family-1	1143	88.7139	91.0526	0.0456213	0.342498	0.133202	-6.38821	1.6784e-10
UCYN_RS01780	420948	421682	galactosyl-1-phosphate-transferase	735	87.619	88.1148	0.0617767	0.359969	0.171617	-4.85576	1.19927e-06
UCYN_RS01785	421795	422166	hypothetical-protein	372	82.2581	78.0488	0.134704	0.397686	0.338721	-2.73155	0.0063038
UCYN_RS01790	422571	423656	S-adenosylmethionine-tRNA-ribosyltransferase	1086	82.4125	81.9945	0.100693	0.541731	0.185874	-6.27818	3.4256e-10
UCYN_RS01795	423685	426540	excinuclease-ABC-subunit-A	2856	85.7843	88.1178	0.07148	0.423241	0.168887	-10.0992	5.56858e-24
UCYN_RS01800	426772	427446	cytidylate-kinase,-partial	669	83.2586	79.2793	0.121783	0.396837	0.306884	-3.93305	8.38754e-05
UCYN_RS01805	427579	428646	fructose-bisphosphate-aldolase	1068	91.1985	94.9296	0.0254351	0.314557	0.0808602	-6.17486	6.62228e-10
UCYN_RS01810	428912	430012	hypothetical-protein	1101	84.0145	81.9672	0.102097	0.449649	0.227059	-5.71774	1.07952e-08
UCYN_RS01820	431900	432340	single-stranded-DNA-binding-protein	441	82.5397	78.7671	0.143656	0.393299	0.365259	-2.66878	0.00761269
UCYN_RS01825	432555	433061	inorganic-pyrophosphatase	507	85.0099	85.119	0.0835189	0.469274	0.177975	-4.12498	3.70769e-05
UCYN_RS01830	433157	433516	NAD(P)H-quinone-oxidoreductase-subunit-M	360	89.4444	92.437	0.0382375	0.342215	0.111735	-3.59237	0.000327686
UCYN_RS01835	433756	434604	peptide-ABC-transporter-permease	849	85.7479	88.6525	0.0633895	0.484732	0.130772	-5.75985	8.4188e-09
UCYN_RS01840	434601	435584	thiamine-monophosphate-kinase	984	81.3008	79.8165	0.126065	0.517614	0.243551	-5.52558	3.28399e-08
UCYN_RS01850	436061	436978	iron-sulfur-cluster-binding-protein	918	83.5512	82.9508	0.11084	0.441162	0.251245	-5.02589	5.0109e-07
UCYN_RS01855	437023	438171	ceramide-glucosyltransferase	1137	83.6412	82.2751	0.100088	0.491424	0.203669	-5.94299	2.79874e-09
UCYN_RS01860	438446	438985	translation-initiation-factor-IF-3	540	93.3333	99.4413	0.00287357	0.300337	0.00956781	-4.3936	1.11487e-05
UCYN_RS01865	439714	441003	homoserine-dehydrogenase	1290	85.2713	82.7506	0.0992726	0.351746	0.282228	-5.5637	2.64114e-08
UCYN_RS01870	441337	443070	chloride-channel-protein-EriC	1731	87.0017	89.9306	0.0579759	0.4165	0.139198	-8.03837	9.10435e-16
UCYN_RS01875	443425	443913	crossover-junction-endodeoxyribonuclease-RuvC	489	87.9346	87.6543	0.0701576	0.310714	0.225795	-3.62842	0.000285162
UCYN_RS01880	444480	446183	molecular-chaperone-GroEL	1704	89.3779	96.1199	0.0196729	0.417405	0.0471313	-9.18758	4.01764e-20
UCYN_RS01885	446403	447284	hypothetical-protein	882	80.4989	75.4266	0.143052	0.510102	0.280437	-4.73477	2.19306e-06
UCYN_RS01890	447302	448303	glycosyl-transferase	960	85.8333	89.3417	0.0606946	0.483876	0.125434	-6.20632	5.42396e-10
UCYN_RS01895	448296	449267	glycosyl-transferase	972	89.7119	91.3313	0.0478252	0.288863	0.165564	-5.29554	1.18667e-07
UCYN_RS01905	450234	451058	dimethyladenosine-transferase	825	81.697	81.3869	0.121287	0.4969	0.244087	-5.09953	3.40499e-07
UCYN_RS01910	451296	452444	class-V-aminotransferase	1149	86.2489	87.1728	0.0785725	0.432731	0.181573	-5.93938	2.86102e-09
UCYN_RS01915	452909	453943	UDP-3-O-(3-hydroxymyristoyl)-glucosamine-N-acyltransferase	1035	87.0531	89.2442	0.064875	0.405436	0.160013	-5.92315	3.15823e-09
UCYN_RS01920	454145	455629	glutamyl-tRNA-amidotransferase-subunit-B	1485	85.7912	87.6518	0.0731796	0.432621	0.169154	-7.16151	7.97949e-13
UCYN_RS01925	455727	456521	phosphate-ABC-transporter-ATP-binding-protein	795	86.9182	92.4242	0.0418986	0.492775	0.0850257	-6.1541	7.55066e-10
UCYN_RS01930	456570	457382	phosphate-ABC-transporter-ATP-binding-protein	813	88.4379	89.2593	0.0574407	0.353351	0.16256	-4.83877	1.30645e-06
UCYN_RS01940	458611	459570	phosphate-ABC-transporter-permease	960	88.3333	90.5956	0.0457159	0.364444	0.12544	-6.10207	1.04703e-09
UCYN_RS01950	461591	462370	laccase	780	79.8718	74.9035	0.156275	0.50947	0.30674	-4.42021	9.86057e-06
UCYN_RS01955	462922	464613	iron-ABC-transporter-permease	1692	89.4208	95.5595	0.0247643	0.360019	0.0687859	-8.88889	6.17251e-19
UCYN_RS01960	465107	467194	elongation-factor-P	2088	89.4157	94.964	0.0253385	0.409831	0.0618268	-9.64124	5.35372e-22
UCYN_RS01965	467333	468355	sporulation-protein,-partial	1023	82.7957	80.2941	0.125049	0.467816	0.267303	-4.9034	9.41896e-07
UCYN_RS01970	468635	470947	ribonucleoside-diphosphate-reductase	2313	87.4622	92.5974	0.0406729	0.456605	0.0890766	-10.1957	2.07244e-24
UCYN_RS01975	472050	472811	hypothetical-protein	762	80.9711	81.4229	0.120879	0.545522	0.221583	-5.27088	1.35772e-07
UCYN_RS01980	473124	474575	dihydrolipoamide-dehydrogenase	1443	86.9023	87.9167	0.0693497	0.387901	0.178782	-6.72573	1.74712e-11
UCYN_RS01990	475257	476252	phosphoribosylpyrophosphate-synthetase	972	91.2551	98.1424	0.0111321	0.321983	0.0345736	-6.83829	8.01428e-12
UCYN_RS02005	477045	478016	hypothetical-protein	972	84.5679	84.2105	0.0916546	0.411394	0.22279	-5.53219	3.16253e-08
UCYN_RS02015	479274	480458	serine-protease	1185	83.2068	86.0406	0.088075	0.526037	0.167431	-6.71106	1.93215e-11
UCYN_RS02025	481536	481892	hypothetical-protein	357	87.9552	89.8305	0.0463305	0.38388	0.12069	-3.72215	0.000197532
UCYN_RS02030	481967	482392	hypothetical-protein,-partial	426	82.8638	81.5603	0.0920218	0.533501	0.172487	-4.05672	4.97669e-05
UCYN_RS02040	482903	483736	phosphorybosylanthranilate-isomerase	807	89.715	93.6567	0.0340341	0.323284	0.105276	-5.67577	1.38067e-08
UCYN_RS02045	483798	484778	membrane-protein	981	82.263	80.9816	0.118618	0.511795	0.231769	-5.48078	4.23466e-08
UCYN_RS02055	486137	486718	hypothetical-protein	582	83.8488	79.2746	0.120249	0.417084	0.288308	-3.60084	0.000317188
UCYN_RS02070	488927	490609	hypothetical-protein	1683	87.1658	89.4643	0.0591596	0.383589	0.154226	-7.69692	1.3939e-14
UCYN_RS02075	491006	494032	exonuclease-SbcC,-partial	3027	79.3195	73.1151	0.168548	0.52747	0.31954	-7.88054	3.25969e-15
UCYN_RS02080	494157	495494	helicase-DnaB	1338	87.6682	94.1573	0.0299093	0.478258	0.062538	-8.10768	5.15943e-16
UCYN_RS02085	496100	497920	hypothetical-protein,-partial	1821	85.2279	85.9967	0.0782518	0.434938	0.179915	-7.75871	8.57969e-15
UCYN_RS02105	500126	500710	leucyl-tRNA--protein-transferase	585	88.3761	92.7835	0.0412319	0.412513	0.0999529	-4.66027	3.15793e-06
UCYN_RS02115	501461	502723	peptidase-S41,-partial	1263	87.4109	88.8361	0.0569856	0.392856	0.145055	-6.7016	2.06149e-11
UCYN_RS02125	503004	503444	N-acetyltransferase	441	86.8481	89.726	0.0518379	0.470574	0.110159	-4.23769	2.25831e-05
UCYN_RS02130	504059	504379	hypothetical-protein	321	78.8162	72.6415	0.164533	0.669934	0.245596	-2.61818	0.00883992
UCYN_RS02135	504574	505560	cytochrome-F	987	92.2999	94.2073	0.0301551	0.206983	0.145689	-5.0438	4.56385e-07
UCYN_RS02140	505610	506152	cytochrome-B6	543	91.1602	91.1111	0.0488646	0.209431	0.23332	-3.38344	0.000715842
UCYN_RS02145	506820	508298	glucosylglycerol-phosphate-synthase	1479	85.0575	85.7724	0.0802183	0.44467	0.1804	-7.34327	2.08443e-13
UCYN_RS02170	512166	513515	acetyl-CoA-carboxylase-subunit-alpha	1350	88.7407	93.3185	0.0352997	0.400115	0.088224	-7.57882	3.48719e-14
UCYN_RS02175	513668	515116	histidine-kinase,-partial	1440	87.2222	91.4405	0.0459181	0.403094	0.113914	-7.99708	1.27403e-15
UCYN_RS02185	516221	516421	hypothetical-protein	201	88.0597	96.9697	0.0157493	0.511799	0.0307725	-3.38084	0.000722656
UCYN_RS02190	516796	518595	transporter	1800	89.7778	95.9933	0.0202975	0.40669	0.049909	-8.7212	2.75258e-18
UCYN_RS02195	518839	520668	penicillin-binding-protein-2	1827	78.4893	69.4079	0.198734	0.486978	0.408098	-5.30648	1.11764e-07
UCYN_RS02200	520700	521830	succinylglutamate-desuccinylase	1131	84.7922	84.8404	0.0900054	0.46463	0.193714	-5.85139	4.87482e-09
UCYN_RS02205	521937	524891	glycine-dehydrogenase	2955	85.9222	85.9756	0.0797112	0.414107	0.19249	-9.65373	4.74003e-22
UCYN_RS02210	524993	526657	hypothetical-protein	1659	83.4237	81.3406	0.107458	0.463662	0.23176	-7.06491	1.60718e-12
UCYN_RS02220	529496	531433	NhaP-type-Na_(K_)-H_-antiporter,K_-transport-system,-NAD-binding-component	1938	88.5449	94.4186	0.028197	0.403529	0.069876	-9.69341	3.21605e-22
UCYN_RS02230	531708	532685	ABC-transporter-substrate-binding-protein	975	85.7436	91.6667	0.0462098	0.518171	0.0891785	-7.00544	2.46206e-12
UCYN_RS02235	532736	533254	adenine-phosphoribosyltransferase	519	86.5125	86.0465	0.0770095	0.374929	0.205397	-3.92822	8.55768e-05
UCYN_RS02240	533857	534429	peroxiredoxin	573	89.5288	92.6316	0.0368075	0.345136	0.106646	-4.83415	1.33719e-06
UCYN_RS02260	536081	538228	polyribonucleotide-nucleotidyltransferase	2148	90.1304	95.8042	0.0237859	0.351018	0.0677626	-9.59385	8.48576e-22
UCYN_RS02265	538431	539702	pyridine-nucleotide-disulfide-oxidoreductase,-partial	1272	84.6698	83.7264	0.0964204	0.416059	0.231747	-5.85166	4.86687e-09
UCYN_RS02280	540943	541476	hypothetical-protein	534	83.8951	78.5311	0.111135	0.406724	0.273244	-3.44797	0.000564827
UCYN_RS02285	541583	542641	tRNA-(5-methylaminomethyl-2-thiouridylate)-methyltransferase	1050	83.8095	86.2464	0.0776058	0.544019	0.142653	-6.49425	8.34505e-11
UCYN_RS02290	542889	544451	oxidoreductase	1563	88.6116	93.0769	0.0409273	0.362555	0.112886	-8.02973	9.76836e-16
UCYN_RS02300	545414	546574	cysteine-desulfurase	1161	85.3575	85.2332	0.0831343	0.427174	0.194614	-6.15984	7.28195e-10
UCYN_RS02305	546584	547975	hypothetical-protein	1392	85.5603	86.8251	0.068631	0.470508	0.145866	-7.21392	5.4365e-13
UCYN_RS02310	548189	548656	hypothetical-protein	459	81.0458	75.6579	0.146003	0.504869	0.289189	-3.20312	0.00135946
UCYN_RS02315	548770	549423	RNA-polymerase-sigma-factor-RpoE	654	90.6728	98.6175	0.0101915	0.370278	0.027524	-5.6806	1.3422e-08
UCYN_RS02320	549676	550515	diaminopimelate-epimerase	840	82.381	78.4946	0.129737	0.4281	0.303053	-4.4962	6.918e-06
UCYN_RS02325	550659	551414	hypothetical-protein	756	77.2487	68.5259	0.195151	0.557114	0.350289	-3.94561	7.9597e-05
UCYN_RS02330	551576	552475	hypothetical-protein	894	79.5302	70.3704	0.187041	0.395431	0.473005	-3.15637	0.00159744
UCYN_RS02335	552632	553297	elongation-factor-Ts	666	88.5886	92.3077	0.0401646	0.380568	0.105539	-5.22881	1.70607e-07
UCYN_RS02340	553513	554331	30S-ribosomal-protein-S2	813	86.3469	91.4815	0.0551723	0.466127	0.118363	-5.95785	2.55585e-09
UCYN_RS02345	554553	555761	putative-permease	1209	88.0893	91.0448	0.0488736	0.425914	0.11475	-6.4702	9.7874e-11
UCYN_RS02350	556310	558931	DNA-topoisomerase-I	2616	85.2064	86.9116	0.0753013	0.479898	0.156911	-9.71041	2.72252e-22
UCYN_RS02355	559199	560143	riboflavin-kinase	945	83.0688	80.2548	0.113821	0.426364	0.266957	-5.1148	3.14074e-07
UCYN_RS02360	560745	561863	glycosyl-transferase	1119	85.6122	88.4409	0.0603506	0.474082	0.1273	-6.86365	6.71209e-12
UCYN_RS02370	562652	565279	ATPase-AAA	2622	87.2235	91.1798	0.0476341	0.434137	0.109722	-10.6062	2.78935e-26
UCYN_RS02380	566026	567717	cell-division-protein-FtsI,-partial	1692	85.8747	90.4085	0.0527286	0.521393	0.10113	-8.78517	1.56125e-18
UCYN_RS02385	567867	569444	NAD(P)H-quinone-oxidoreductase-subunit-4	1578	90.2408	94.2857	0.0328406	0.326203	0.100675	-7.57718	3.53147e-14
UCYN_RS02390	569721	571055	Fe-S-oxidoreductase	1335	82.4719	81.7568	0.110414	0.511949	0.215673	-6.60024	4.10493e-11
UCYN_RS02395	571184	571483	hypothetical-protein,-partial	285	81.7544	83.1579	0.105633	0.598211	0.176582	-3.11972	0.0018102
UCYN_RS02400	571858	573174	peptidase-S41	1293	89.8685	96.9767	0.0163942	0.411042	0.0398845	-7.82071	5.25264e-15
UCYN_RS02405	573383	574156	hypothetical-protein,-partial	774	78.2946	74.4186	0.172666	0.61282	0.281756	-4.55331	5.28086e-06
UCYN_RS02410	574301	575572	cell-division-protein-FtsZ	1272	84.1981	88.8889	0.0689358	0.556338	0.12391	-7.51431	5.7212e-14
UCYN_RS02415	575786	576574	hypothetical-protein	789	85.9316	90.8397	0.0528108	0.458467	0.11519	-6.07294	1.25593e-09
UCYN_RS02425	580234	581592	ribosome-associated-GTPase-EngA	1359	87.9323	94.469	0.0345266	0.441509	0.0782014	-8.10398	5.31914e-16
UCYN_RS02430	581772	583298	light-independent-protochlorophyllide-reductase,-B-subunit	1527	87.4918	91.3386	0.0443965	0.451885	0.0982474	-8.02499	1.01534e-15
UCYN_RS02435	583568	584098	hypothetical-protein	531	87.7589	90.3409	0.0591291	0.386648	0.152927	-4.1066	4.01522e-05
UCYN_RS02440	584420	585388	hypothetical-protein	969	82.1465	77.0186	0.139436	0.4421	0.315395	-4.57709	4.71497e-06
UCYN_RS02445	585431	586345	1,4-dihydroxy-2-naphthoate-prenyltransferase	915	85.3552	85.8553	0.0732951	0.446913	0.164003	-5.77657	7.62392e-09
UCYN_RS02460	589005	589961	bactoprenol-glucosyl-transferase	807	85.9975	91.0781	0.0465734	0.553072	0.0842087	-6.18495	6.21216e-10
UCYN_RS02465	589975	590712	hypothetical-protein	738	84.6883	81.6327	0.0994112	0.471815	0.210699	-4.33795	1.43819e-05
UCYN_RS02470	591000	591836	GTPase-YlqF	837	83.1541	84.1727	0.0896304	0.580734	0.15434	-5.64676	1.63501e-08
UCYN_RS02475	591888	593840	single-stranded-DNA-exonuclease	1953	85.0998	85.8462	0.0771014	0.455421	0.169297	-8.29991	1.04192e-16
UCYN_RS02480	594034	595002	protoheme-IX-farnesyltransferase	969	88.7513	94.0994	0.0325772	0.449188	0.0725245	-6.24453	4.25069e-10
UCYN_RS02485	595027	595965	cytochrome-C-oxidase-subunit-I	912	85.307	84.8185	0.0908015	0.363396	0.249869	-5.09665	3.45716e-07
UCYN_RS02490	596511	598265	arginyl-tRNA-synthetase	1755	84.6724	83.2192	0.0951402	0.414164	0.229716	-7.00686	2.4373e-12
UCYN_RS02495	598409	599080	Dethiobiotin-synthetase	672	79.0179	71.3004	0.184499	0.457041	0.403681	-3.33616	0.000849454
UCYN_RS02505	600288	601181	ferredoxin--NADP-reductase	894	90.9396	94.2761	0.0297462	0.281706	0.105593	-5.46473	4.63612e-08
UCYN_RS02515	602495	603835	polymerase	1260	81.9048	79.9523	0.109463	0.543199	0.201515	-6.48414	8.92419e-11
UCYN_RS02545	609915	610646	16S-rRNA-methyltransferase	732	82.9235	79.0123	0.125576	0.455595	0.27563	-4.13668	3.52365e-05
UCYN_RS02550	611136	612479	guanylate-cyclase,-partial	1344	86.2351	89.038	0.0605894	0.454753	0.133236	-7.30434	2.78623e-13
UCYN_RS02565	613492	614577	glycosyl-transferase	1086	88.1215	95.0139	0.0280976	0.48314	0.0581563	-7.15293	8.49426e-13
UCYN_RS02570	614989	615474	photosystem-I-reaction-centre-subunit-XI	486	87.4486	91.3043	0.0507842	0.407678	0.124569	-4.43034	9.40864e-06
UCYN_RS02575	615647	615760	hypothetical-protein	114	93.8596	100	0	0.235573	0	-2.11494	0.0344355
UCYN_RS02585	616227	617459	hypothetical-protein	1233	84.5093	87.3171	0.0735643	0.508917	0.144551	-7.20744	5.70123e-13
UCYN_RS02590	617679	618503	acyl-CoA-desaturase	825	85.0909	82.4818	0.0956014	0.389204	0.245633	-4.7304	2.24075e-06
UCYN_RS02595	619156	619341	30S-ribosomal-protein-S21	186	89.2473	100	0	0.512312	0	-3.20786	0.00133728
UCYN_RS02600	619724	620803	iron-deficiency-induced-protein-A	1080	88.2407	93.3148	0.0353253	0.446688	0.0790826	-6.93881	3.95417e-12
UCYN_RS02610	622613	623257	ATP-dependent-Clp-protease-proteolytic-subunit	645	88.062	94.3925	0.0274729	0.47474	0.0578694	-5.69494	1.23414e-08
UCYN_RS02615	623310	624614	ATP-dependent-protease	1302	82.4117	80.3695	0.12066	0.47823	0.252305	-6.16712	6.95471e-10
UCYN_RS02620	624755	625357	SOS-response-transcriptional-repressor,-LexA	603	86.4013	89	0.0587266	0.446983	0.131384	-4.86406	1.15003e-06
UCYN_RS02625	625543	627141	transcriptional-regulator	1599	87.6798	93.4211	0.0367235	0.443779	0.0827519	-8.45673	2.74987e-17
UCYN_RS02630	627876	628628	hypothetical-protein	753	88.7118	92	0.0468179	0.345242	0.135609	-5.15226	2.57362e-07
UCYN_RS02635	628631	629281	transcription-antitermination-protein-NusB	651	87.5576	90.7407	0.0506277	0.380974	0.13289	-5.00065	5.71376e-07
UCYN_RS02640	629353	629751	7-cyano-7-deazaguanine-reductase	399	86.4662	88.6364	0.0585123	0.485268	0.120577	-3.83452	0.00012581
UCYN_RS02655	632897	634180	spermidine-synthase	1284	89.5639	94.8478	0.0271457	0.381495	0.071156	-7.50185	6.29243e-14
UCYN_RS02660	634173	635210	arginase-agmainase-formiminoglutamate-hydrolase	1038	83.6224	82.3188	0.111215	0.414535	0.268289	-5.18384	2.17368e-07
UCYN_RS02665	635312	636979	DNA-mismatch-repair-protein-MutL	1668	83.2734	82.3423	0.107813	0.441281	0.244318	-7.10677	1.18794e-12
UCYN_RS02670	637114	637854	chemotaxis-protein-CheY	741	90.6883	97.9675	0.0119621	0.323945	0.0369263	-6.08336	1.17689e-09
UCYN_RS02695	643664	644497	dihydroxynaphthoic-acid-synthetase	834	86.0911	92.4188	0.0432714	0.546652	0.0791572	-6.43776	1.21247e-10
UCYN_RS02700	644720	647185	primosome-assembly-protein-PriA	2466	83.6172	82.8258	0.102083	0.457035	0.22336	-8.53573	1.3927e-17
UCYN_RS02705	647722	649023	glutamate-1-semialdehyde-aminotransferase	1302	87.3272	90.7621	0.0494519	0.421929	0.117204	-7.25644	3.97397e-13
UCYN_RS02715	650710	651810	queuine-tRNA-ribosyltransferase	1101	88.8283	91.2568	0.0470986	0.342759	0.13741	-6.17577	6.58402e-10
UCYN_RS02720	652106	653287	NADH-dehydrogenase	1182	80.203	74.8092	0.164212	0.446337	0.36791	-4.79518	1.6253e-06
UCYN_RS02725	653369	654391	acyl-ACP-reductase	1020	87.9412	94.6903	0.0287249	0.489779	0.0586487	-7.1701	7.49422e-13
UCYN_RS02730	654577	655272	aldehyde-decarbonylase	696	92.2414	96.5368	0.0177579	0.248584	0.0714364	-5.26062	1.4357e-07
UCYN_RS02735	655620	657056	radical-SAM-protein	1437	87.7523	94.3515	0.0264246	0.501939	0.052645	-8.45469	2.79829e-17
UCYN_RS02740	657283	658458	N-acetylglucosamine-6-phosphate-deacetylase	1167	82.0051	78.866	0.124342	0.504045	0.246689	-5.60329	2.10317e-08
UCYN_RS02755	659949	661130	hypothetical-protein	1182	83.7563	80.1527	0.113457	0.416423	0.272457	-5.45896	4.78938e-08
UCYN_RS02760	661386	661679	30S-ribosomal-protein-S20	294	88.4354	93.8144	0.0297631	0.422906	0.0703777	-3.70094	0.000214804
UCYN_RS02765	662273	665584	DNA-directed-RNA-polymerase-subunit-beta	3312	89.2512	98.6401	0.00835992	0.473563	0.0176532	-13.6195	3.06748e-42
UCYN_RS02770	665667	669578	DNA-directed-RNA-polymerase-subunit-beta	3903	87.548	92.5385	0.0419024	0.427363	0.0980488	-13.2258	6.22556e-40
UCYN_RS02775	669753	670391	pyridoxamine-5'-phosphate-oxidase	639	82.9421	79.717	0.123893	0.441874	0.28038	-3.76352	0.000167538
UCYN_RS02780	670849	671925	hypothetical-protein	1077	81.6156	77.933	0.142009	0.44124	0.321841	-4.8905	1.00579e-06
UCYN_RS02785	671973	672680	acyltransferase	708	86.2994	84.2553	0.0799259	0.441636	0.180977	-4.18889	2.80323e-05
UCYN_RS02795	673471	675756	carbamoyltransferase	2286	82.3272	79.5007	0.122462	0.484881	0.252561	-7.74509	9.55145e-15
UCYN_RS02805	676398	677600	4-hydroxy-3-methylbut-2-enyl-diphosphate-reductase	1197	89.6408	96.2312	0.0206314	0.446565	0.0462002	-7.29722	2.93767e-13
UCYN_RS02820	679471	681264	glycosyl-transferase-family-39	1092	82.967	83.7912	0.0992897	0.482718	0.205689	-6.17205	6.74087e-10
UCYN_RS02825	681299	681946	phosphoesterase-PA-phosphatase	618	86.4078	84.878	0.0867154	0.362284	0.239358	-4.01827	5.8627e-05
UCYN_RS02830	682248	683666	small-GTP-binding-protein-domain-protein	1200	80.75	73.5	0.174619	0.403433	0.432833	-4.00091	6.30995e-05
UCYN_RS02840	684966	686048	4-hydroxythreonine-4-phosphate-dehydrogenase	645	84.4961	84.186	0.0937079	0.431446	0.217195	-4.55373	5.27034e-06
UCYN_RS02845	686205	686318	cytochrome-B6	114	92.1053	89.1892	0.0454876	0.158027	0.287847	-1.29568	0.195085
UCYN_RS02850	686608	687027	nitrogenase-associated-protein	420	79.7619	71.223	0.192028	0.449839	0.42688	-2.2865	0.0222249
UCYN_RS02855	687174	687380	putative-nitrogen-fixation-protein-FixT	207	89.372	83.8235	0.0842096	0.198344	0.424563	-1.1515	0.249525
UCYN_RS02865	687769	688902	trans-homoaconitate-synthase	546	88.0952	91.7582	0.0481229	0.380861	0.126353	-4.6546	3.24615e-06
UCYN_RS02870	688940	689152	hypothetical-protein	213	90.1408	90	0.0546427	0.211085	0.258865	-2.19615	0.0280815
UCYN_RS02880	692291	693493	cysteine-desulfurase	1203	86.8662	94.75	0.0283554	0.532727	0.0532269	-7.76696	8.03923e-15
UCYN_RS02885	693574	694458	nitrogen-fixation-protein-NifU	885	83.7288	90.8163	0.0529551	0.66371	0.0797865	-6.90585	4.99037e-12
UCYN_RS02890	694680	695543	Mo-nitrogenase-iron-protein-subunit-NifH	864	95.1389	97.9094	0.0104017	0.1494	0.0696232	-4.50149	6.74781e-06
UCYN_RS02895	695706	697148	nitrogenase-molybdenum-iron-protein-alpha-chain	1443	95.0104	99.1667	0.00372876	0.188376	0.0197942	-6.58447	4.56512e-11
UCYN_RS02900	697260	698789	nitrogenase-molybdenum-iron-protein-beta-chain	1530	92.2222	94.499	0.0336332	0.213216	0.157742	-5.93848	2.87684e-09
UCYN_RS02905	699157	700545	nitrogenase-iron-molybdenum-cofactor-biosynthesis-protein-NifE	1371	87.0897	92.3246	0.0448207	0.466335	0.0961127	-7.90451	2.69e-15
UCYN_RS02910	700627	701988	nitrogenase-iron-molybdenum-cofactor-biosynthesis-protein-NifN	1362	84.0675	87.8587	0.0766977	0.518778	0.147843	-7.49459	6.65081e-14
UCYN_RS02915	702037	702435	nitrogen-fixation-protein-NifX	399	87.218	93.9394	0.0329097	0.514007	0.0640259	-4.51674	6.27995e-06
UCYN_RS02920	703034	703270	hypothetical-protein	237	89.4515	91.0256	0.0451876	0.331088	0.136482	-2.54765	0.010845
UCYN_RS02925	703267	703635	nitrogenase-stabilizing-protective-protein	369	89.7019	95.9016	0.0231337	0.344177	0.0672147	-4.13965	3.47841e-05
UCYN_RS02930	703649	704419	protein-hesA	747	87.4163	88.3065	0.0656831	0.3477	0.188907	-4.86195	1.16237e-06
UCYN_RS02935	704502	704858	protein-HesB	357	96.9188	99.1525	0.00869587	0.0781079	0.111331	-2.48605	0.0129171
UCYN_RS02945	705422	705778	hypothetical-protein	357	86.5546	88.1356	0.062931	0.407327	0.154498	-3.56423	0.000364925
UCYN_RS02950	706192	708150	maltoporin	1959	81.6743	83.2822	0.106053	0.554002	0.19143	-8.78413	1.57585e-18
UCYN_RS02955	708183	708479	ferredoxin	297	92.9293	90.8163	0.0483628	0.124136	0.389594	-1.65258	0.0984173
UCYN_RS02960	708638	708889	hypothetical-protein	252	86.1111	93.9759	0.0355372	0.591907	0.0600386	-3.36752	0.00075847
UCYN_RS02965	709601	710941	putative-Zn-dependent-protease-like-protein	1341	85.3095	84.0807	0.0823965	0.402334	0.204796	-6.48135	9.09032e-11
UCYN_RS02975	712335	712706	single-stranded-DNA-binding-protein	372	86.5591	91.8699	0.0497384	0.442553	0.11239	-4.09298	4.25871e-05
UCYN_RS02980	713124	713612	photosystem-I-subunit-III-precursor,-plastocyanin-(cyt-c553)-docking-protein-(PsaF)	489	90.3885	91.9753	0.0398651	0.263277	0.151419	-3.8881	0.000101033
UCYN_RS02985	713951	714910	G3E-family-GTPase	954	83.9623	81.7035	0.105327	0.462689	0.227641	-4.93427	8.04512e-07
UCYN_RS02990	715110	715421	hypothetical-protein	312	91.0256	96.1165	0.0190707	0.327128	0.0582974	-3.57999	0.000343614
UCYN_RS02995	715662	715880	hypothetical-protein	219	94.5205	93.0556	0.0297626	0.140645	0.211615	-1.55158	0.120763
UCYN_RS03000	716238	716984	pantothenate-kinase	747	84.8728	82.6613	0.0941094	0.410938	0.229011	-4.55829	5.15724e-06
UCYN_RS03005	717023	718147	ABC-transporter-substrate-binding-protein	1125	86.2222	87.1658	0.0725207	0.372588	0.19464	-6.16884	6.87935e-10
UCYN_RS03010	718359	719522	inosine-5-monophosphate-dehydrogenase	1164	87.0275	91.7313	0.0441501	0.476231	0.0927072	-7.23276	4.73282e-13
UCYN_RS03015	719909	722635	valyl-tRNA-synthetase	2727	85.0018	87.7753	0.0707014	0.519774	0.136023	-10.2061	1.86157e-24
UCYN_RS03020	722828	723373	methyltransferase	543	85.267	81.6667	0.108683	0.348825	0.311568	-3.26143	0.00110851
UCYN_RS03025	723645	724181	uracil-phosphoribosyltransferase	537	87.3371	94.9438	0.0282805	0.571691	0.0494682	-4.95378	7.27844e-07
UCYN_RS03040	725612	726238	7-carboxy-7-deazaguanine-synthase	627	84.051	81.7308	0.108698	0.461733	0.235414	-3.9932	6.51868e-05
UCYN_RS03045	726591	727910	ribosomal-protein-S12-methylthiotransferase	1320	87.9545	89.9772	0.0524669	0.358805	0.146227	-6.95297	3.57678e-12
UCYN_RS03050	728062	729495	RNA-helicase	1434	85.9135	94.3396	0.0363945	0.566598	0.0642333	-8.89425	5.88158e-19
UCYN_RS03065	731458	731967	diacylglycerol-kinase	510	84.902	86.3905	0.0760884	0.471747	0.161291	-4.50268	6.71007e-06
UCYN_RS03070	732118	732912	hypothetical-protein	792	82.4495	80.2281	0.12812	0.43079	0.297407	-4.12637	3.68541e-05
UCYN_RS03075	732953	735184	amino-acid-transporter	2232	88.7097	96.9044	0.0159568	0.465672	0.0342662	-11.0258	2.87035e-28
UCYN_RS03080	735306	736019	inositol-monophosphatase	714	86.1345	83.1224	0.0970599	0.2885	0.33643	-3.73289	0.000189293
UCYN_RS03085	736169	736867	hypothetical-protein	699	79.6853	68.9655	0.202151	0.408754	0.494555	-2.52954	0.0114214
UCYN_RS03090	737160	738134	tRNA-dihydrouridine-synthase-A	975	82.359	81.4815	0.115619	0.541435	0.213542	-5.57891	2.42035e-08
UCYN_RS03095	738263	738916	hypothetical-protein	654	83.3333	84.3318	0.0931224	0.594496	0.156641	-4.78571	1.7038e-06
UCYN_RS03100	738993	739712	short-chain-dehydrogenase	720	85.1389	82.8452	0.0981543	0.372655	0.263392	-4.31255	1.61383e-05
UCYN_RS03105	740023	741018	acetyl-CoA-carboxylase-carboxyl-transferase-subunit-alpha	996	87.3494	92.7492	0.0417053	0.465122	0.0896651	-6.72206	1.79174e-11
UCYN_RS03110	741139	741603	hypothetical-protein	465	79.5699	74.6753	0.164193	0.481961	0.340677	-3.01544	0.00256609
UCYN_RS03115	741984	743459	peptidase-M16	1302	84.639	85.4503	0.0900186	0.462551	0.194613	-6.48807	8.69442e-11
UCYN_RS03120	743700	745727	oxidoreductase	1968	88.3638	93.1298	0.040978	0.412886	0.0992478	-8.92853	4.31694e-19
UCYN_RS03125	746372	747817	glutamyl-tRNA(Gln)-amidotransferase	1446	85.2006	89.8129	0.0564799	0.544189	0.103787	-8.23626	1.7768e-16
UCYN_RS03135	749535	749846	hypothetical-protein	312	95.1923	100	0	0.22276	0	-2.83874	0.00452925
UCYN_RS03145	752071	752319	hypothetical-protein	249	89.9598	86.5854	0.0655324	0.29271	0.223882	-2.06207	0.0392011
UCYN_RS03150	752404	753669	poly(A)-polymerase	1257	79.9523	75.5981	0.157389	0.502719	0.313075	-5.31575	1.06218e-07
UCYN_RS03155	753872	754429	alanine-acetyltransferase	558	83.1541	82.7027	0.111442	0.460744	0.241874	-3.97409	7.06483e-05
UCYN_RS03160	754911	755894	pyruvate-dehydrogenase-subunit-beta	537	89.9441	95.5056	0.0220682	0.373848	0.0590298	-4.89657	9.75219e-07
UCYN_RS03165	755916	757328	preprotein-translocase-subunit-SecD	1413	87.0488	91.0638	0.0496644	0.412587	0.120373	-7.87051	3.53211e-15
UCYN_RS03170	757390	758325	preprotein-translocase-subunit-SecF	936	86.7521	88.1029	0.0645625	0.365662	0.176563	-5.736	9.69362e-09
UCYN_RS03180	758702	759745	tRNA-threonylcarbamoyladenosine-modification-protein-TsaD	1044	84.8659	84.438	0.0881914	0.459791	0.191808	-5.68241	1.32806e-08
UCYN_RS03185	760126	761289	ferrochelatase	1164	88.1443	93.5401	0.0383003	0.423245	0.0904919	-7.16837	7.58961e-13
UCYN_RS03190	761362	762255	4-hydroxybenzoate-polyprenyltransferase	888	85.5856	84.7458	0.0861325	0.413969	0.208065	-4.97597	6.49217e-07
UCYN_RS03195	762766	765207	ATP-dependent-DNA-helicase-RecG	2442	86.4455	84.8708	0.0837717	0.349607	0.239617	-7.48189	7.32631e-14
UCYN_RS03200	765618	766715	glycine-oxidase-ThiO	1098	84.0619	82.1918	0.103961	0.421949	0.246384	-5.44306	5.23744e-08
UCYN_RS03210	767579	768796	4-hydroxy-3-methylbut-2-en-1-yl-diphosphate-synthase	1218	86.5353	93.0864	0.0401061	0.535803	0.0748523	-7.81493	5.49951e-15
UCYN_RS03220	769246	769512	photosystem-I-reaction-center-subunit-PsaK	267	92.8839	96.5909	0.0171445	0.268364	0.0638854	-2.86741	0.00413845
UCYN_RS03225	769818	772148	UvrD-REP-helicase	2331	85.0279	82.4742	0.101539	0.376406	0.26976	-7.29395	3.00994e-13
UCYN_RS03230	772342	773637	enolase	1296	84.9537	86.3109	0.0716583	0.493555	0.145188	-7.23347	4.70804e-13
UCYN_RS03235	773736	774980	2-octaprenyl-6-methoxyphenyl-hydroxylase	1245	86.1044	86.2319	0.0766873	0.408639	0.187665	-6.11747	9.507e-10
UCYN_RS03255	779522	780007	peptidase-A8	486	82.5103	78.2609	0.111209	0.492646	0.225737	-3.75853	0.000170912
UCYN_RS03260	780013	780621	biotin-biosynthesis-protein-BioY	609	82.1018	79.2079	0.110456	0.482661	0.228847	-4.43645	9.1453e-06
UCYN_RS03265	780845	781396	peptide-deformylase	552	86.2319	87.4317	0.0705418	0.431357	0.163535	-4.25533	2.08742e-05
UCYN_RS03270	781739	782749	tryptophanyl-tRNA-synthetase	1011	85.6578	88.9881	0.0648937	0.440535	0.147307	-6.2486	4.14157e-10
UCYN_RS03275	783204	784451	S-adenosylmethionine-synthetase	1248	86.2981	93.9759	0.0342171	0.563406	0.0607326	-8.21983	2.03796e-16
UCYN_RS03280	784751	785629	16S-rRNA-methyltransferase	879	86.4619	89.0411	0.0595993	0.441821	0.134895	-5.76664	8.08681e-09
UCYN_RS03285	785757	786221	hypothetical-protein	465	88.3871	90.9091	0.0547371	0.30995	0.1766	-3.96313	7.39742e-05
UCYN_RS03290	786657	788078	6-phosphogluconate-dehydrogenase	1422	92.616	97.8858	0.00979843	0.275808	0.0355263	-7.4695	8.05004e-14
UCYN_RS03295	788158	789711	small-GTP-binding-protein-domain-protein	1554	82.1107	79.4971	0.124315	0.467388	0.265978	-6.56427	5.2287e-11
UCYN_RS03300	790235	791293	N-acetyl-gamma-glutamyl-phosphate-reductase	1059	87.5354	91.7614	0.0406691	0.445888	0.0912091	-6.74659	1.51361e-11
UCYN_RS03305	791430	792818	LytR-family-transcriptional-regulator	1389	85.6731	88.5281	0.0665093	0.496311	0.134007	-7.15336	8.46805e-13
UCYN_RS03310	793320	795332	transketolase	2013	87.4317	91.4925	0.0452415	0.437333	0.103449	-9.3232	1.12878e-20
UCYN_RS03315	796163	798043	cell-division-protein-FtsH	1221	88.8616	98.0296	0.00966268	0.472804	0.020437	-8.47248	2.40232e-17
UCYN_RS03320	798141	798668	hypothetical-protein	528	85.9848	90.2857	0.0589738	0.459459	0.128355	-4.69234	2.70093e-06
UCYN_RS03330	799814	800146	hypothetical-protein	330	90.9091	91.7431	0.0377445	0.30791	0.122583	-3.01171	0.0025978
UCYN_RS03335	800378	801760	tRNA-modification-GTPase-TrmE	1383	84.0202	85.6522	0.0820746	0.499445	0.164332	-7.22688	4.94201e-13
UCYN_RS03340	801859	802899	CobW	1041	82.805	79.1908	0.129276	0.395937	0.326507	-4.62695	3.71098e-06
UCYN_RS03350	804053	807145	alpha-mannosidase	3093	81.2803	77.1845	0.134606	0.517673	0.260021	-9.10077	8.96909e-20
UCYN_RS03355	807192	807833	Holliday-junction-DNA-helicase-RuvA	642	79.2835	72.3005	0.180113	0.495325	0.363626	-3.34618	0.000819343
UCYN_RS03360	808425	810665	phosphorylase	2241	91.7894	97.5871	0.0114115	0.315984	0.0361141	-9.74724	1.89546e-22
UCYN_RS03365	810868	813084	phosphorylase	2217	91.5201	98.2385	0.00887077	0.341659	0.0259638	-10.1335	3.92388e-24
UCYN_RS03370	813186	813605	1,4-dihydroxy-2-naphthoyl-CoA-hydrolase	420	80.7143	75.5396	0.149491	0.439322	0.340277	-2.97131	0.0029653
UCYN_RS03385	816915	817511	Clp-protease-proteolytic-subunit-ClpP	597	90.7873	96.9697	0.0138262	0.341607	0.0404741	-5.32991	9.826e-08
UCYN_RS03390	817556	818236	peptidase-S14	681	90.8957	97.3451	0.0161178	0.396503	0.0406498	-5.09028	3.57539e-07
UCYN_RS03395	818924	819736	phytoene-synthase	813	89.9139	95.9259	0.0233917	0.386524	0.0605183	-6.05752	1.38238e-09
UCYN_RS03405	820671	821834	transcription-termination-factor-NusA	1152	89.5833	97.6501	0.0132005	0.434992	0.0303466	-7.61918	2.55287e-14
UCYN_RS03410	821902	822159	hypothetical-protein	258	84.8837	78.8235	0.127013	0.288602	0.440097	-1.80642	0.0708535
UCYN_RS03415	822381	825332	translation-initiation-factor-IF-2	2940	86.0884	87.4362	0.0699931	0.424503	0.164883	-10.2437	1.26348e-24
UCYN_RS03420	825406	828402	glycosyltransferase	2994	86.0053	84.9549	0.0896023	0.359996	0.248898	-8.56388	1.09127e-17
UCYN_RS03435	831949	832218	hypothetical-protein	270	87.7778	89.8876	0.0481166	0.413025	0.116498	-3.29711	0.00097686
UCYN_RS03445	832811	833836	50S-rRNA-methyltransferase	1026	84.9903	84.1642	0.0849052	0.419276	0.202504	-5.65649	1.54503e-08
UCYN_RS03450	834228	835799	Fe-S-oxidoreductase	1572	87.7226	93.3078	0.040583	0.444386	0.0913238	-8.0997	5.50928e-16
UCYN_RS03455	835997	837739	LuxR-family-transcriptional-regulator	1743	86.5749	90.5172	0.0519707	0.458721	0.113295	-8.57043	1.03104e-17
UCYN_RS03460	837813	839021	hypothetical-protein	1209	83.3747	87.0647	0.0765101	0.565797	0.135225	-7.31234	2.62527e-13
UCYN_RS03465	839372	840613	cysteine-desulfurase	1242	86.715	86.1985	0.0767429	0.360064	0.213137	-5.91419	3.33511e-09
UCYN_RS03470	840669	842000	hypothetical-protein	1332	82.2072	76.7494	0.130667	0.434139	0.300981	-5.58199	2.37788e-08
UCYN_RS03475	842114	842884	transporter	771	89.2348	93.75	0.0293492	0.397942	0.0737523	-5.43773	5.39639e-08
UCYN_RS03480	842970	844412	cysteine-desulfurase-activator-complex-subunit-SufB	1443	87.8725	92.7083	0.0379497	0.441786	0.0859005	-8.06371	7.40137e-16
UCYN_RS03490	845484	848282	preprotein-translocase-subunit-SecA	2799	88.2101	93.4549	0.0345449	0.431058	0.08014	-11.3223	1.01717e-29
UCYN_RS03500	848974	850584	methionyl-tRNA-synthetase	1611	88.7027	88.806	0.0637501	0.329466	0.193495	-6.27452	3.50718e-10
UCYN_RS03505	850716	851321	hypothetical-protein	606	86.7987	98.5075	0.00868467	0.670918	0.0129444	-5.91904	3.2383e-09
UCYN_RS03510	851361	852536	hypothetical-protein	1176	87.3299	87.9795	0.0649514	0.449595	0.144467	-5.61012	2.02186e-08
UCYN_RS03515	852866	854008	putative-PLP-dependent-enzyme-possibly-involved-in-cell-wall-biogenesis	1140	83.9474	84.1689	0.090611	0.456723	0.198394	-6.29147	3.14471e-10
UCYN_RS03520	854284	856284	3-hydroxypropionyl-CoA-synthetase	2001	83.2084	82.1321	0.106465	0.503899	0.211283	-8.01542	1.09758e-15
UCYN_RS03525	856322	857086	preprotein-translocase-subunit-TatC	765	83.9216	86.2205	0.0760001	0.552908	0.137455	-5.74764	9.04961e-09
UCYN_RS03530	857380	857727	hypothetical-protein	348	84.7701	81.7391	0.0981486	0.370515	0.264898	-2.97098	0.00296853
UCYN_RS03540	858528	859835	transporter,-partial	1308	87.6147	93.7931	0.0341847	0.435538	0.0784884	-7.7908	6.65841e-15
UCYN_RS03550	860796	862424	molecular-chaperone-GroEL	1629	90.178	96.4945	0.0162248	0.36645	0.0442755	-8.9388	3.93415e-19
UCYN_RS03560	864931	865407	chromosome-segregation-protein-ScpB	477	85.1153	87.9747	0.0668934	0.492148	0.135921	-4.48761	7.2028e-06
UCYN_RS03570	866115	867443	CemA-family-protein	1320	86.6667	87.2437	0.0726719	0.380976	0.190752	-6.13599	8.4628e-10
UCYN_RS03575	867530	869644	cyanobacterial-membrane-protein,-in-cluster-with-PxcA	1431	84.137	86.7647	0.0743643	0.515104	0.144367	-7.55281	4.25956e-14
UCYN_RS03585	870111	872276	DnaJ-class-molecular-chaperone	2145	79.6737	73.3894	0.177195	0.456397	0.388247	-5.96945	2.38055e-09
UCYN_RS03590	872634	873665	pyruvate-dehydrogenase-E1-subunit-alpha	1032	86.2403	89.7959	0.0589647	0.479284	0.123027	-6.51403	7.31629e-11
UCYN_RS03605	875267	876520	ATP-binding-protein	1248	84.2147	83.8554	0.0995236	0.448894	0.221709	-6.10317	1.03988e-09
UCYN_RS03610	876652	877182	adenylylsulfate-kinase	531	86.4407	89.7727	0.0525671	0.44887	0.11711	-4.8569	1.1924e-06
UCYN_RS03620	878367	879023	serine-acetyltransferase,-partial	657	89.0411	95.4338	0.0313072	0.412467	0.0759023	-5.08431	3.68967e-07
UCYN_RS03630	880012	881676	apolipoprotein-N-acyltransferase	1653	79.3103	74.9091	0.158657	0.562939	0.281837	-6.68371	2.32975e-11
UCYN_RS03650	883874	885250	UDP-N-acetylmuramoyl-tripeptide--D-alanyl-D-alanine-ligase	1359	82.7815	76.5487	0.143613	0.360997	0.397823	-4.46894	7.86084e-06
UCYN_RS03655	885659	887152	UDP-N-acetylmuramoylalanyl-D-glutamate--2,6-diaminopimelate-ligase	1494	84.2704	84.9095	0.0862303	0.46628	0.184932	-7.38297	1.54795e-13
UCYN_RS03660	887434	887658	ferredoxin	225	88.4444	95.9459	0.0289332	0.460164	0.0628758	-3.33332	0.00085815
UCYN_RS03665	887775	888923	hypothetical-protein	1146	82.548	80.0525	0.116638	0.452639	0.257685	-5.6725	1.4073e-08
UCYN_RS03670	889488	890360	protochlorophyllide-reductase	870	90.3448	97.9239	0.0114007	0.367494	0.0310227	-6.64347	3.06376e-11
UCYN_RS03675	890529	891926	light-independent-protochlorophyllide-reductase,-N-subunit	1398	87.4106	93.7634	0.0341623	0.483664	0.0706324	-8.2681	1.36109e-16
UCYN_RS03685	892389	893873	cobalamin-biosynthesis-protein-CobQ	1485	82.3569	78.1377	0.135214	0.424161	0.318779	-5.74915	8.96955e-09
UCYN_RS03700	895350	895565	30S-ribosomal-protein-S18	216	90.7407	97.1831	0.0167092	0.318307	0.0524939	-2.94802	0.00319812
UCYN_RS03705	895721	897736	ribonuclease	2016	85.4663	88.5246	0.0640356	0.488691	0.131035	-9.11357	7.9715e-20
UCYN_RS03715	899157	899300	hypothetical-protein	144	90.9722	91.4894	0.0589576	0.36648	0.160875	-1.43247	0.152008
UCYN_RS03725	899916	901742	threonyl-tRNA-synthetase	1827	86.809	89.4737	0.0566855	0.435077	0.130289	-8.44069	3.15477e-17
UCYN_RS03730	901946	903229	seryl-tRNA-synthetase	1284	85.9813	90.3981	0.050376	0.493775	0.102022	-7.75948	8.52787e-15
UCYN_RS03740	904032	905306	cell-division-protein-FtsW	1275	83.451	84.434	0.0834181	0.581799	0.143379	-7.14598	8.9359e-13
UCYN_RS03745	905393	906454	mrp	1062	85.4991	89.2351	0.0618302	0.507742	0.121775	-6.84333	7.73705e-12
UCYN_RS03760	909282	909971	SAM-dependent-methlyltransferase	690	86.3768	87.7729	0.064805	0.42818	0.15135	-5.04816	4.46082e-07
UCYN_RS03765	910234	911523	glucose-1-phosphate-adenylyltransferase	1290	84.4186	84.1492	0.0983885	0.437316	0.224983	-6.22115	4.93512e-10
UCYN_RS03770	911790	913784	excinuclease-ABC-subunit-B	1995	84.6617	85.8434	0.0796148	0.45025	0.176824	-8.68824	3.68086e-18
UCYN_RS03785	915010	916626	peptide-ABC-transporter-substrate-binding-protein	1611	85.599	85.6343	0.0848702	0.402469	0.210874	-6.84485	7.65584e-12
UCYN_RS03790	916971	918134	sulfate-adenylyltransferase	1164	85.1375	85.5297	0.085188	0.451567	0.18865	-5.9891	2.11004e-09
UCYN_RS03795	918284	920518	peptidase-C14	2226	82.2552	80.4318	0.113453	0.489895	0.231586	-8.3936	4.7147e-17
UCYN_RS03800	920911	923355	hypothetical-protein	2445	84.2945	85.5037	0.0906728	0.439242	0.20643	-9.08591	1.02831e-19
UCYN_RS03805	923435	923683	30S-ribosomal-protein-S16	249	91.1647	89.0244	0.0663236	0.196907	0.336827	-1.48057	0.13872
UCYN_RS03815	924091	925350	lipid-A-disaccharide-synthase	1260	84.127	84.0095	0.0948488	0.438012	0.216544	-6.39291	1.62757e-10
UCYN_RS03820	925541	925954	hypothetical-protein	414	89.6135	91.9708	0.0409678	0.370867	0.110465	-3.5255	0.000422677
UCYN_RS03825	926146	927081	UDP-N-acetylenolpyruvoylglucosamine-reductase	936	85.7906	88.1029	0.0685786	0.486302	0.141021	-6.02132	1.73002e-09
UCYN_RS03830	927180	928685	UDP-N-acetylmuramate--alanine-ligase	759	84.8485	85.7143	0.0916543	0.436257	0.210092	-4.67125	2.99373e-06
UCYN_RS03835	928958	929713	3-ketoacyl-ACP-reductase	756	83.5979	87.6494	0.0767058	0.583543	0.131449	-5.84768	4.98487e-09
UCYN_RS03845	932493	933692	methyltransferase-family-protein	1005	86.3682	90.1198	0.0521188	0.487772	0.106851	-6.58514	4.54457e-11
UCYN_RS03850	933994	934926	glycosyltransferase	333	87.0871	88.2883	0.0658188	0.389321	0.16906	-3.31371	0.000920679
UCYN_RS03855	935014	935886	FkbM-family-methyltransferase	873	89.6907	92.4138	0.0419451	0.322996	0.129863	-5.31628	1.05911e-07
UCYN_RS03860	936067	937851	hypothetical-protein	822	82.4818	79.562	0.11788	0.470966	0.250294	-4.61834	3.86815e-06
UCYN_RS03865	937848	939926	membrane-protein,-partial	987	85.309	86.6261	0.0775091	0.441115	0.175712	-6.02798	1.66021e-09
UCYN_RS03870	940077	940802	UDP-N-acetyl-D-mannosaminuronic-acid-transferase	723	81.6044	76.25	0.142781	0.412182	0.346401	-3.78811	0.0001518
UCYN_RS03875	941114	941488	30S-ribosomal-protein-S12	375	88.8	99.1935	0.00323501	0.466676	0.00693201	-4.85842	1.18327e-06
UCYN_RS03885	942214	944310	elongation-factor-P	2097	87.3629	88.5387	0.0613243	0.389966	0.157256	-8.40877	4.14349e-17
UCYN_RS03890	944372	945601	elongation-factor-Tu	1230	88.9431	95.8435	0.0206154	0.451341	0.0456759	-7.68212	1.56472e-14
UCYN_RS03900	946270	946962	NnrU	693	86.2915	83.913	0.0894453	0.348175	0.256897	-4.02124	5.78936e-05
UCYN_RS03905	947171	948166	transcriptional-regulator	996	87.3494	89.1239	0.0598956	0.372988	0.160583	-5.95336	2.6269e-09
UCYN_RS03915	948735	949910	molybdenum-cofactor-biosynthesis-protein-MoeB	1173	86.104	86.4103	0.0778443	0.398084	0.195547	-5.99055	2.09138e-09
UCYN_RS03920	950172	952163	histidine-kinase	1992	87.249	93.3635	0.0346155	0.506246	0.0683769	-9.90954	3.78401e-23
UCYN_RS03935	952748	953785	recombinase-RecA	1038	86.6089	92.7536	0.0385141	0.52096	0.073929	-7.13334	9.79607e-13
UCYN_RS03940	953972	955042	oxidoreductase	1071	88.6088	98.0337	0.01019	0.493639	0.0206427	-7.7574	8.66891e-15
UCYN_RS03950	955292	955816	hypothetical-protein	525	84	81.0345	0.112694	0.39828	0.282953	-3.59711	0.00032177
UCYN_RS03955	955881	956192	NADH_ubiquinone-oxidoreductase-subunit-K	312	90.0641	95.1456	0.0304213	0.313615	0.0970023	-3.61214	0.000303684
UCYN_RS03960	956226	956849	NADH_ubiquinone-oxidoreductase-subunit-J	624	89.7436	90.8213	0.0470076	0.264751	0.177554	-4.1045	4.05196e-05
UCYN_RS03965	956942	957535	NADH-dehydrogenase-subunit-I	594	91.4141	95.9391	0.0197198	0.285045	0.0691815	-4.76773	1.86313e-06
UCYN_RS03970	957567	958685	NADPH-quinone-oxidoreductase	1119	89.6336	95.6989	0.022722	0.373183	0.0608871	-7.20989	5.59958e-13
UCYN_RS03975	959059	959985	GDP-L-fucose-synthase	927	92.233	94.4805	0.027675	0.248109	0.111543	-4.88687	1.02454e-06
UCYN_RS03980	960000	960590	phosphoheptose-isomerase	591	88.4941	94.898	0.0260133	0.500325	0.0519928	-5.2532	1.49482e-07
UCYN_RS03985	960597	961172	HAD-family-hydrolase	573	82.548	80.5263	0.113713	0.45788	0.248347	-4.08448	4.4176e-05
UCYN_RS03990	961193	962377	hypothetical-protein	1185	82.1097	78.6802	0.123637	0.466057	0.265283	-5.69223	1.25388e-08
UCYN_RS04000	963617	964714	mannosyltransferase	1098	82.969	81.9178	0.0993775	0.510627	0.194618	-6.07642	1.22899e-09
UCYN_RS04005	964752	965843	alanine-dehydrogenase	1083	85.4109	90	0.0621736	0.511312	0.121596	-6.88082	5.95086e-12
UCYN_RS04010	965849	968281	DNA-mismatch-repair-protein-MutS	2433	82.0797	82.0988	0.108997	0.51983	0.209679	-9.19137	3.87863e-20
UCYN_RS04020	968881	969804	acetyl-CoA-carboxylase-subunit-beta	924	85.2814	89.9023	0.0564269	0.562418	0.100329	-6.47494	9.48507e-11
UCYN_RS04025	970434	972416	histidine-kinase,-partial	1980	84.8485	86.6667	0.0809007	0.464239	0.174265	-8.32004	8.79341e-17
UCYN_RS04035	972621	974399	peptide-ABC-transporter-substrate-binding-protein	1755	84.9573	87.6712	0.0728171	0.537553	0.13546	-8.15594	3.46474e-16
UCYN_RS04040	974498	975523	peptide-ABC-transporter-permease	1026	85.8674	87.6833	0.0678882	0.411119	0.16513	-6.2556	3.95987e-10
UCYN_RS04050	977388	977732	hypothetical-protein	345	86.9565	91.2281	0.0463003	0.425733	0.108754	-3.68059	0.000232698
UCYN_RS04055	977861	980743	hypothetical-protein	2880	84.4097	82.7946	0.0977429	0.41926	0.233132	-8.82786	1.067e-18
UCYN_RS04060	981188	983077	DNA-directed-RNA-polymerase-subunit-gamma	1890	90.3704	98.2512	0.00859872	0.399337	0.0215325	-9.71972	2.4847e-22
UCYN_RS04065	983667	984329	deoxyribose-phosphate-aldolase	663	82.6546	77.2727	0.11707	0.493059	0.237435	-4.19027	2.78626e-05
UCYN_RS04070	984804	986123	histidine-kinase	1314	84.7793	82.8375	0.0984604	0.420626	0.234081	-5.85225	4.84965e-09
UCYN_RS04075	986347	986667	hypothetical-protein	321	90.0312	96.2264	0.0245729	0.414103	0.0593401	-3.46845	0.000523474
UCYN_RS04085	988780	989532	hypothetical-protein	753	86.8526	90.4	0.0503574	0.47943	0.105036	-5.48191	4.20752e-08
UCYN_RS04090	990051	992120	FAD-binding-protein	2070	86.4251	88.0987	0.0659114	0.425156	0.155029	-8.56572	1.07399e-17
UCYN_RS04095	992293	995889	chromosome-partitioning-protein-Smc	3591	82.7625	79.5151	0.121115	0.431303	0.280812	-9.20748	3.33871e-20
UCYN_RS04100	996164	997099	4-diphosphocytidyl-2C-methyl-D-erythritol-kinase	936	79.3803	74.2765	0.164553	0.530777	0.310023	-4.55458	5.24896e-06
UCYN_RS04115	999495	999905	sxtJ	411	82.7251	73.5294	0.156927	0.427525	0.36706	-2.4199	0.0155249
UCYN_RS04120	999928	1001775	hypothetical-protein	1842	86.2106	87.7651	0.0714066	0.395768	0.180426	-7.82174	5.20983e-15
UCYN_RS04130	1004223	1005380	cell-division-protein-FtsW	1155	87.2727	93.4896	0.0403053	0.488867	0.0824465	-7.12032	1.07679e-12
UCYN_RS04135	1005578	1006732	FO-synthase	1146	82.2862	77.9528	0.131012	0.448499	0.292111	-4.97978	6.3655e-07
UCYN_RS04145	1008270	1009346	magnesium-protoporphyrin-IX-monomethyl-ester-cyclase	1077	88.7651	91.8994	0.0433995	0.353504	0.122769	-6.26528	3.72168e-10
UCYN_RS04150	1009902	1010546	hypothetical-protein	639	84.1941	84.434	0.0894429	0.449971	0.198775	-4.57861	4.68084e-06
UCYN_RS04155	1010598	1012427	long-chain-fatty-acid--CoA-ligase	1830	85.2459	87.0279	0.0770736	0.433977	0.177598	-8.09226	5.85699e-16
UCYN_RS04160	1012499	1013914	amidase	1416	85.1695	86.1996	0.0768701	0.43197	0.177952	-7.158	8.18603e-13
UCYN_RS04165	1014151	1015275	UDP-N-acetylglucosamine-2-epimerase	1125	83.2889	85.0267	0.0875787	0.508208	0.172329	-6.60385	4.00607e-11
UCYN_RS04170	1015330	1016781	cysteinyl-tRNA-synthetase	1449	82.0566	80.2905	0.126597	0.45271	0.279643	-6.25366	4.00931e-10
UCYN_RS04175	1016901	1018172	cell-division-protein-FtsY,-partial	1269	81.6391	80.3318	0.114504	0.55033	0.208064	-6.51797	7.12656e-11
UCYN_RS04180	1018505	1018774	30S-ribosomal-protein-S15	270	90	93.2584	0.0296314	0.32307	0.0917182	-3.1477	0.00164558
UCYN_RS04185	1018962	1019942	chitin-binding-protein	981	83.2824	88.6503	0.0609626	0.662181	0.0920634	-6.9208	4.49104e-12
UCYN_RS04190	1020143	1021384	Zn-dependent-protease	1236	84.5469	81.9951	0.108278	0.351956	0.307647	-5.16742	2.37348e-07
UCYN_RS04205	1023991	1024767	enoyl-ACP-reductase	777	87.13	91.0853	0.0459475	0.450008	0.102104	-5.78168	7.39573e-09
UCYN_RS04210	1024995	1025672	Global-nitrogen-regulator	678	92.6254	96.8889	0.0147299	0.237887	0.0619199	-4.94643	7.55885e-07
UCYN_RS04215	1025697	1027160	hypothetical-protein	1458	87.8601	92.1649	0.0406055	0.437231	0.0928697	-7.67628	1.6377e-14
UCYN_RS04230	1030472	1030891	CopY-family-transcriptional-repressor	420	87.381	93.5252	0.0385179	0.48526	0.0793758	-4.3169	1.58234e-05
UCYN_RS04235	1030894	1031745	Zn-dependent-protease-with-chaperone-function	852	85.0939	84.4523	0.0788683	0.430033	0.183401	-5.46465	4.63817e-08
UCYN_RS04240	1031936	1033984	NAD-dependent-DNA-ligase-LigA	2049	80.039	77.8592	0.141566	0.53353	0.265339	-7.66098	1.84518e-14
UCYN_RS04245	1034457	1035827	RND-transporter	1368	79.1667	71.6484	0.184363	0.467633	0.394247	-4.79471	1.62909e-06
UCYN_RS04250	1035905	1036606	chemotaxis-protein-CheY	699	87.9828	91.8103	0.0475495	0.415117	0.114545	-5.215	1.83819e-07
UCYN_RS04260	1037089	1038120	adenosine-deaminase	1032	88.7597	98.5423	0.00753078	0.506778	0.0148601	-7.6571	1.90178e-14
UCYN_RS04265	1038397	1040874	ATP-dependent-Clp-protease-ATP-binding-protein	2478	89.4673	97.8182	0.0122959	0.430611	0.0285545	-11.6021	4.02212e-31
UCYN_RS04270	1041105	1042022	homoserine-kinase	918	78.976	77.377	0.14036	0.654217	0.214546	-5.64252	1.67582e-08
UCYN_RS04275	1042153	1043223	peptide-chain-release-factor-2	1044	85.8238	89.049	0.0609896	0.468893	0.130071	-6.36774	1.91829e-10
UCYN_RS04280	1043643	1045160	alanine-glycine-permease	1518	89.3281	96.0396	0.0191753	0.420271	0.0456259	-8.84706	8.98514e-19
UCYN_RS04285	1045165	1045785	molecular-chaperone-DnaJ	621	91.1433	89.3204	0.0611781	0.177445	0.344772	-2.73906	0.0061615
UCYN_RS04295	1046792	1048567	aspartate-kinase	1776	86.3739	87.3096	0.0705796	0.395585	0.178419	-7.77508	7.54006e-15
UCYN_RS04300	1049011	1050936	squalene-cyclase	1926	84.891	84.2434	0.0854934	0.469592	0.182059	-7.87071	3.52629e-15
UCYN_RS04305	1051038	1051487	membrane-protein	450	86.4444	86.5772	0.0652252	0.47039	0.138662	-3.88001	0.000104454
UCYN_RS04310	1051795	1052985	GDSL-like-Lipase-Acylhydrolase	1191	83.3753	77.7778	0.136506	0.385527	0.354076	-4.36012	1.29993e-05
UCYN_RS04315	1053015	1054205	sugar-ABC-transporter-ATP-binding-protein	1191	85.0546	85.8586	0.0841964	0.422883	0.199101	-6.16005	7.27212e-10
UCYN_RS04320	1054957	1055832	hypothetical-protein	876	88.0137	90.7216	0.0525674	0.363032	0.144801	-5.61351	1.98266e-08
UCYN_RS04330	1057252	1058703	glutamyl-tRNA-synthetase	1452	84.7107	83.0228	0.0940104	0.421479	0.223049	-6.42153	1.34915e-10
UCYN_RS04340	1059962	1061554	NAD(P)H-quinone-oxidoreductase-subunit-4	1593	84.9341	91.1321	0.0519718	0.573473	0.0906264	-8.74002	2.33065e-18
UCYN_RS04345	1061876	1062352	hypothetical-protein	477	84.9057	84.1772	0.0822597	0.419823	0.195939	-3.89302	9.90031e-05
UCYN_RS04355	1062857	1065514	cation-transporter	2658	86.5312	89.7175	0.0601279	0.427479	0.140657	-10.0541	8.81672e-24
UCYN_RS04360	1065664	1066002	hypothetical-protein	306	85.2941	81.1881	0.103916	0.356743	0.29129	-2.5289	0.0114421
UCYN_RS04370	1066401	1067231	phosphoadenosine-phosphosulfate-reductase	831	84.9579	86.9565	0.0756895	0.462556	0.163633	-5.64965	1.60774e-08
UCYN_RS04375	1067938	1068669	XRE-family-transcriptional-regulator	732	88.6612	96.7078	0.016443	0.447038	0.0367821	-6.40906	1.46419e-10
UCYN_RS04380	1068932	1070374	DNA-repair-protein-RadA,-partial	1443	84.3382	87.1102	0.0741461	0.498493	0.14874	-7.79767	6.3062e-15
UCYN_RS04385	1070880	1071377	organic-solvent-tolerance-protein-OstA	417	84.1727	79.8561	0.119799	0.30448	0.393455	-2.59009	0.00959496
UCYN_RS04390	1071394	1072122	ABC-transporter	729	90.6722	96.6942	0.0146138	0.335419	0.0435686	-5.8551	4.76735e-09
UCYN_RS04395	1072139	1073323	permease	1185	89.7046	96.1929	0.0199885	0.386809	0.0516753	-7.52537	5.25714e-14
UCYN_RS04400	1073329	1074126	putative-glutamine-amidotransferase	798	86.7168	89.0566	0.0607215	0.459941	0.13202	-5.25766	1.45903e-07
UCYN_RS04405	1074349	1075641	glutamyl-tRNA-reductase	1293	90.0232	95.1163	0.025355	0.353398	0.0717463	-7.23318	4.71818e-13
UCYN_RS04415	1076962	1077513	membrane-protein	552	85.5072	85.7923	0.076755	0.4259	0.180218	-4.44915	8.62107e-06
UCYN_RS04425	1078835	1080421	subtilisin-like-serine-protease	1587	86.8305	90.5303	0.0532841	0.453995	0.117367	-8.21114	2.19102e-16
UCYN_RS04430	1080532	1081179	tRNA-(guanine-N7)-methyltransferase	648	83.4877	80.9302	0.121187	0.355277	0.341106	-3.63381	0.000279271
UCYN_RS04435	1081338	1081679	hypothetical-protein	342	88.5965	91.1504	0.0482301	0.374971	0.128624	-3.29386	0.000988227
UCYN_RS04440	1082086	1082469	hypothetical-protein,-partial	384	88.0208	88.9764	0.0547668	0.398961	0.137274	-3.60139	0.000316521
UCYN_RS04450	1082875	1083807	membrane-protein	933	89.1747	95.1613	0.0241912	0.415819	0.0581772	-6.59361	4.29269e-11
UCYN_RS04455	1083836	1084570	ATP-binding-protein	735	90.4762	92.2131	0.0412853	0.268801	0.153591	-4.68703	2.77197e-06
UCYN_RS04460	1084579	1085376	ABC-transporter-permease	798	89.9749	94.717	0.0275213	0.324631	0.0847771	-5.81464	6.0765e-09
UCYN_RS04465	1085601	1085795	cytochrome-B6	195	88.7179	90.625	0.0541358	0.324467	0.166845	-2.52573	0.0115458
UCYN_RS04470	1085817	1086902	oxyanion-translocating-ATPase	1086	85.9116	85.5956	0.0856125	0.368643	0.232237	-5.66619	1.46006e-08
UCYN_RS04480	1087751	1089373	peptide-chain-release-factor-3	1623	86.6913	92.2222	0.0407575	0.512557	0.0795181	-8.7341	2.45608e-18
UCYN_RS04485	1090263	1091213	integrase	951	82.755	83.5443	0.0996449	0.526916	0.18911	-5.70884	1.13751e-08
UCYN_RS04495	1092118	1093338	geranylgeranyl-diphosphate-reductase	1221	88.0426	94.8276	0.0274972	0.463158	0.0593689	-7.93612	2.08605e-15
UCYN_RS04500	1093493	1094518	GTPase-CgtA	1023	84.9462	85.2941	0.083428	0.450902	0.185025	-5.71276	1.11161e-08
UCYN_RS04505	1094768	1100716	heme-utilization-protein	5949	81.4591	78.2543	0.128765	0.505667	0.254645	-13.1292	2.23959e-39
UCYN_RS04510	1100760	1101320	hypothetical-protein	561	89.8396	90.8602	0.0495718	0.310595	0.159603	-3.93275	8.39805e-05
UCYN_RS04525	1102264	1103223	glutathione-synthetase	960	85.625	85.5799	0.0908664	0.415348	0.218772	-5.09128	3.55648e-07
UCYN_RS04530	1103231	1103488	glutaredoxin	258	84.4961	78.8235	0.111721	0.457595	0.244148	-2.17154	0.0298903
UCYN_RS04535	1103830	1104645	6-pyruvoyl-tetrahydropterin-synthase	816	85.4167	85.9779	0.0780624	0.46043	0.169542	-5.39274	6.93913e-08
UCYN_RS04540	1104943	1105353	hypothetical-protein	411	92.7007	94.1176	0.0325376	0.214861	0.151436	-2.93391	0.00334719
UCYN_RS04545	1105985	1106653	cytochrome-B6	669	94.1704	100	0	0.22886	0	-5.26784	1.38037e-07
UCYN_RS04550	1106785	1107267	cytochrome-B6	483	90.0621	98.125	0.00820288	0.4054	0.020234	-4.83043	1.36238e-06
UCYN_RS04560	1109026	1109421	6-carboxy-5,6,7,8-tetrahydropterin-synthase	396	79.798	77.8626	0.162994	0.565554	0.288202	-2.84132	0.00449269
UCYN_RS04575	1111243	1111902	hypothetical-protein	660	83.7879	79.9087	0.110388	0.394556	0.279779	-4.06688	4.76476e-05
UCYN_RS04590	1113054	1113509	RNA-binding-protein	450	85.1111	91.2752	0.048072	0.576929	0.0833238	-4.70464	2.54312e-06
UCYN_RS04595	1114471	1115427	porphobilinogen-deaminase	954	85.3249	89.2744	0.0588574	0.499189	0.117906	-6.5406	6.12728e-11
UCYN_RS04600	1115942	1116295	hypothetical-protein	354	90.678	95.7265	0.0248794	0.389721	0.063839	-3.54412	0.000393932
UCYN_RS04620	1120661	1122457	putative-S-layer-protein	1797	88.1469	93.6455	0.0326203	0.424868	0.0767775	-9.09298	9.63597e-20
UCYN_RS04625	1122896	1124752	cell-division-protein-FtsH	1857	89.6607	96.7638	0.0179603	0.385195	0.0466265	-9.72534	2.35111e-22
UCYN_RS04630	1125061	1125351	hypothetical-protein	291	89.3471	96.875	0.0147526	0.445625	0.0331054	-3.74579	0.000179828
UCYN_RS04635	1125475	1127220	membrane-protein	1746	86.827	87.9518	0.0699017	0.357483	0.195539	-7.40432	1.31825e-13
UCYN_RS04640	1127586	1129340	sulfite-reductase,-partial	1755	85.2422	87.8425	0.0687933	0.477639	0.144028	-8.45408	2.81301e-17
UCYN_RS04645	1129761	1131149	magnesium-transporter	1389	90.9287	96.7532	0.0156545	0.352181	0.0444502	-7.38781	1.49262e-13
UCYN_RS04650	1131205	1132296	chorismate-synthase	1092	85.8974	88.4298	0.0672651	0.493053	0.136426	-6.22029	4.9624e-10
UCYN_RS04655	1132496	1132708	hypothetical-protein	213	88.7324	91.4286	0.0401156	0.329731	0.121662	-2.80962	0.00496006
UCYN_RS04665	1133492	1134148	tRNA-(guanine-N2)-dimethyltransferase	657	88.8889	86.2385	0.0671899	0.325734	0.206272	-3.49183	0.000479716
UCYN_RS04670	1134244	1135482	aspartate-aminotransferase	1239	85.0686	86.8932	0.0754504	0.482891	0.156247	-6.69613	2.14011e-11
UCYN_RS04680	1136370	1138622	iron-ABC-transporter-substrate-binding-protein	2253	87.7497	92	0.0441175	0.429454	0.102729	-9.64838	4.99371e-22
UCYN_RS04685	1139606	1140565	tRNA(Ile)-lysidine-synthetase	960	83.3333	84.0125	0.0883481	0.564824	0.156417	-5.95463	2.60668e-09
UCYN_RS04695	1142179	1143237	Holliday-junction-DNA-helicase-RuvB	1056	83.9015	86.0399	0.0783605	0.538065	0.145634	-6.50843	7.59425e-11
UCYN_RS04710	1145468	1147153	NAD-synthetase	1686	84.1637	84.1355	0.0926283	0.463639	0.199785	-7.33851	2.15986e-13
UCYN_RS04715	1147239	1148141	peptidase-U61	903	85.6035	84.6667	0.0802258	0.443438	0.180918	-5.15927	2.47916e-07
UCYN_RS04720	1148296	1149282	dihydroflavonol-4-reductase	987	85.309	84.4512	0.0869715	0.410683	0.211773	-5.49278	3.95657e-08
UCYN_RS04725	1149497	1150192	tRNA-(guanine-N1)-methyltransferase	696	85.6322	86.5801	0.0746076	0.411323	0.181385	-4.95416	7.2642e-07
UCYN_RS04730	1150872	1151165	ATP-dependent-Clp-protease-ClpS	294	86.3946	89.6907	0.0515132	0.510879	0.100832	-3.42804	0.000607966
UCYN_RS04740	1152160	1154475	ATPase	2283	83.9247	83.1579	0.0971963	0.441263	0.220269	-8.61647	6.9047e-18
UCYN_RS04750	1155641	1157914	histidine-kinase	2268	81.3492	79.3377	0.125824	0.530368	0.237238	-8.05317	8.06756e-16
UCYN_RS04755	1158013	1161765	cobaltochelatase	3750	85.5467	85.8287	0.0795826	0.421778	0.188683	-11.0273	2.82097e-28
UCYN_RS04760	1161890	1162372	superoxide-dismutase,-Ni	477	91.8239	96.8354	0.0130706	0.30934	0.042253	-4.3767	1.20491e-05
UCYN_RS04770	1162989	1163843	ammonium-transporter	855	83.1579	82.3944	0.101567	0.51124	0.198668	-5.26719	1.38531e-07
UCYN_RS04775	1164012	1164995	cobalamin-biosynthesis-protein-CobD	978	79.6524	78.7692	0.132084	0.585988	0.225403	-5.89817	3.67562e-09
UCYN_RS04780	1165865	1166254	hypothetical-protein	390	90.7692	95.3488	0.0309548	0.299648	0.103304	-3.73679	0.000186384
UCYN_RS04785	1166762	1167250	molecular-chaperone-DnaJ	462	84.8485	86.2745	0.0859143	0.44593	0.192663	-3.80419	0.000142271
UCYN_RS04790	1167320	1167862	thioredoxin	543	81.5838	77.7778	0.147958	0.429589	0.344417	-3.39363	0.000689721
UCYN_RS04795	1168112	1169536	phosphoglucosamine-mutase	1392	84.9138	85.9611	0.0729948	0.466588	0.156444	-7.41091	1.2544e-13
UCYN_RS04800	1169565	1170311	methionine-aminopeptidase	747	84.3373	81.8548	0.111413	0.409679	0.271951	-4.08841	4.34345e-05
UCYN_RS04805	1170345	1171184	sugar-ABC-transporter-permease	840	86.4286	93.5484	0.0366193	0.551505	0.0663989	-6.48211	9.04493e-11
UCYN_RS04810	1171251	1172129	sugar-ABC-transporter-permease	879	88.5097	93.8356	0.0305283	0.418578	0.0729335	-6.41513	1.40705e-10
UCYN_RS04815	1172204	1173298	sodium_calcium-antiporter	1095	86.3927	92.033	0.0506393	0.461385	0.109755	-6.95421	3.54541e-12
UCYN_RS04820	1173886	1175622	single-stranded-nucleic-acid-binding-R3H-domain-containing-protein	1737	82.038	82.3529	0.110492	0.532127	0.207641	-7.88887	3.04925e-15
UCYN_RS04825	1176498	1177136	50S-ribosomal-protein-L3	639	87.9499	91.5094	0.0454711	0.398117	0.114215	-5.11948	3.06385e-07
UCYN_RS04830	1177176	1177808	50S-ribosomal-protein-L4	633	90.2054	95.2381	0.0266914	0.339015	0.0787322	-5.07476	3.87994e-07
UCYN_RS04835	1177801	1178109	50S-ribosomal-protein-L23	309	88.6731	95.098	0.0284131	0.39095	0.0726771	-3.89049	0.000100041
UCYN_RS04840	1178162	1178989	50S-ribosomal-protein-L2	828	89.7343	95.2727	0.0222068	0.363288	0.0611273	-6.30646	2.85496e-10
UCYN_RS04845	1179016	1179297	30S-ribosomal-protein-S19	282	91.4894	95.6989	0.0207494	0.2997	0.0692337	-3.23374	0.00122182
UCYN_RS04850	1179332	1179694	50S-ribosomal-protein-L22	363	92.562	95.8333	0.0193997	0.244342	0.079396	-3.45945	0.000541286
UCYN_RS04855	1179727	1180449	30S-ribosomal-protein-S3	723	88.1051	95.8333	0.0250974	0.465761	0.0538847	-6.0676	1.29837e-09
UCYN_RS04865	1180909	1181145	50S-ribosomal-protein-L29	237	84.8101	82.0513	0.122958	0.291716	0.421498	-1.82142	0.0685434
UCYN_RS04870	1181154	1181397	30S-ribosomal-protein-S17	243	69.5473	63.6364	0.337714	0.557355	0.605923	-1.2013	0.229633
UCYN_RS04875	1181416	1181784	50S-ribosomal-protein-L14	369	89.9729	99.1803	0.00336628	0.454296	0.0074099	-4.55979	5.12058e-06
UCYN_RS04880	1181784	1182128	50S-ribosomal-protein-L24	345	88.4058	92.9825	0.0358363	0.459762	0.0779452	-3.81276	0.000137424
UCYN_RS04885	1182199	1182744	50S-ribosomal-protein-L5	546	89.7436	92.2652	0.0355684	0.311938	0.114024	-4.50393	6.67083e-06
UCYN_RS04890	1182782	1183183	30S-ribosomal-protein-S8	402	92.0398	96.2406	0.0177258	0.260407	0.0680696	-3.93012	8.49025e-05
UCYN_RS04895	1183257	1183796	50S-ribosomal-protein-L6	540	90	91.6201	0.0406712	0.292767	0.13892	-4.25632	2.0782e-05
UCYN_RS04900	1183804	1184166	50S-ribosomal-protein-L18	363	88.1543	92.5	0.0446449	0.349784	0.127636	-3.91656	8.98232e-05
UCYN_RS04905	1184206	1184727	30S-ribosomal-protein-S5	522	89.0805	98.8439	0.00601511	0.468983	0.0128259	-5.57674	2.45062e-08
UCYN_RS04910	1184763	1185227	50S-ribosomal-protein-L15	465	88.172	91.5584	0.0482124	0.35606	0.135405	-4.24919	2.14542e-05
UCYN_RS04915	1185253	1186569	preprotein-translocase-subunit-SecY	1317	89.7494	97.032	0.0156079	0.367588	0.0424603	-8.36628	5.94671e-17
UCYN_RS04920	1186647	1187228	adenylate-kinase	582	89.8625	93.2642	0.0407732	0.289624	0.14078	-4.41919	9.90708e-06
UCYN_RS04930	1187840	1188223	30S-ribosomal-protein-S13	384	89.3229	97.6378	0.0118871	0.387048	0.0307123	-4.60533	4.11817e-06
UCYN_RS04935	1188270	1188662	30S-ribosomal-protein-S11	393	91.6031	100	0.00588242	0.342167	0.0171917	-4.30851	1.64358e-05
UCYN_RS04940	1188769	1189713	DNA-directed-RNA-polymerase-subunit-alpha	945	90.6878	95.8599	0.0223377	0.320762	0.0696393	-6.273	3.54164e-10
UCYN_RS04945	1189776	1190126	50S-ribosomal-protein-L17	351	88.8889	93.9655	0.0368667	0.362308	0.101755	-3.90394	9.46376e-05
UCYN_RS04950	1190153	1190998	tRNA-pseudouridine-synthase-A	846	86.052	85.0534	0.0839083	0.341846	0.245457	-4.83903	1.30476e-06
UCYN_RS04955	1191081	1191536	50S-ribosomal-protein-L13	456	90.3509	94.702	0.0250911	0.354216	0.0708356	-4.21482	2.49979e-05
UCYN_RS04960	1191533	1191946	30S-ribosomal-protein-S9	414	88.1643	97.8102	0.0126039	0.489177	0.0257655	-4.97664	6.46982e-07
UCYN_RS04965	1192006	1192260	50S-ribosomal-protein-L31	255	88.6275	90.4762	0.0519673	0.398702	0.130341	-2.8303	0.00465037
UCYN_RS04970	1192346	1193449	peptide-chain-release-factor-1	1104	88.9493	93.188	0.0366116	0.383352	0.0955039	-6.4479	1.13413e-10
UCYN_RS04985	1194936	1195904	ribonuclease-Z	969	86.3777	90.3727	0.0599886	0.463053	0.12955	-6.1237	9.14267e-10
UCYN_RS04990	1196017	1197375	hypothetical-protein	1341	75.3915	69.0583	0.208156	0.587048	0.354581	-5.52738	3.25053e-08
UCYN_RS05005	1199995	1200459	hypothetical-protein	465	81.5054	74.6753	0.135924	0.503612	0.269899	-3.16892	0.00153006
UCYN_RS05010	1200471	1201814	(dimethylallyl)adenosine-tRNA-methylthiotransferase	1344	87.5744	89.4855	0.0531555	0.381208	0.13944	-7.00712	2.4327e-12
UCYN_RS05015	1202054	1203631	amidase	1578	81.4322	79.0476	0.121256	0.502591	0.241263	-7.09375	1.30523e-12
UCYN_RS05025	1205860	1207023	periplasmic-protein,-partial	1143	80.0525	78.4211	0.133554	0.602883	0.221525	-6.14489	8.0021e-10
UCYN_RS05030	1207922	1208395	hypothetical-protein	474	83.5443	78.9809	0.116139	0.439653	0.264161	-3.37811	0.000729846
UCYN_RS05045	1209984	1210223	hypothetical-protein	240	93.3333	96.2025	0.0179618	0.181719	0.0988438	-2.83719	0.00455129
UCYN_RS05050	1210708	1210953	RNA-binding-protein	246	93.4959	92.5926	0.0333425	0.157184	0.212124	-1.97473	0.0482987
UCYN_RS05055	1211328	1212938	membrane-protein	1608	83.4577	84.2991	0.0900317	0.484117	0.185971	-7.73186	1.05988e-14
UCYN_RS05060	1213117	1214376	ABC-transporter-substrate-binding-protein	1260	84.0476	88.7828	0.0679604	0.593822	0.114446	-7.45388	9.06347e-14
UCYN_RS05070	1215111	1215587	3-hydroxyacyl-ACP-dehydratase	477	89.3082	94.9367	0.0281709	0.405697	0.0694383	-4.55067	5.34749e-06
UCYN_RS05075	1215953	1216213	hypothetical-protein	261	93.4866	98.8372	0.00441281	0.240861	0.018321	-3.2598	0.00111492
UCYN_RS05080	1216593	1217633	hydrogenase-assembly-protein-HupF	1041	86.1671	87.8613	0.0709489	0.432838	0.163916	-5.98377	2.18034e-09
UCYN_RS05090	1218694	1219650	radical-SAM-protein	957	78.0564	73.2704	0.176483	0.548385	0.321824	-4.65472	3.24426e-06
UCYN_RS05095	1219884	1220234	hypothetical-protein	351	80.6268	69.8276	0.168399	0.446331	0.377296	-2.37652	0.0174767
UCYN_RS05100	1220259	1221770	ATPase-AAA	1512	86.2434	87.8728	0.0736453	0.396677	0.185656	-7.01676	2.27074e-12
UCYN_RS05105	1221909	1222262	hypothetical-protein	354	86.4407	94.8718	0.0288258	0.566189	0.0509119	-4.37663	1.20526e-05
UCYN_RS05110	1222629	1223096	single-stranded-DNA-binding-protein	468	87.3932	93.5484	0.0379262	0.46645	0.0813083	-4.59613	4.30418e-06
UCYN_RS05115	1223331	1225304	heat-shock-protein-Hsp90	1974	87.4367	89.6499	0.0544184	0.434897	0.125129	-8.43939	3.18986e-17
UCYN_RS05125	1225603	1226436	peptidoglycan-binding-protein,-partial	834	81.7746	79.0614	0.128381	0.479805	0.26757	-4.809	1.51684e-06
UCYN_RS05130	1227541	1228674	glutamate--cysteine-ligase	1134	85.4497	89.6552	0.0684662	0.471093	0.145335	-6.75455	1.43277e-11
UCYN_RS05140	1230412	1231884	aminopeptidase-A	1473	84.5893	86.1224	0.0808753	0.480634	0.168268	-7.4339	1.05442e-13
UCYN_RS05145	1231948	1233990	magnesium-chelatase-subunit-ChlD	2022	85.4599	86.4785	0.0783861	0.428804	0.182802	-8.25559	1.51156e-16
UCYN_RS05165	1236725	1237015	RNA-binding-protein	291	93.8144	98.9583	0.00515468	0.234307	0.0219997	-3.32393	0.000887572
UCYN_RS05170	1237571	1238731	FkbM-family-methyltransferase	1161	86.8217	90.9326	0.0491586	0.439686	0.111804	-7.16125	7.99456e-13
UCYN_RS05175	1238758	1240545	hypothetical-protein	1788	85.4027	85.3782	0.0821179	0.423208	0.194037	-7.56703	3.81846e-14
UCYN_RS05180	1240584	1242140	4-amino-4-deoxy-L-arabinose-transferase	1557	85.8703	86.1004	0.0819527	0.409783	0.199991	-6.76992	1.2885e-11
UCYN_RS05185	1242264	1243208	GTPase-Era	945	84.5503	85.6688	0.0857462	0.446914	0.191863	-5.84091	5.19159e-09
UCYN_RS05190	1243419	1245857	calcium-binding-protein	2439	91.1029	97.5369	0.0121513	0.350023	0.0347157	-10.3442	4.44549e-25
UCYN_RS05210	1248854	1249645	ABC-transporter-permease	792	87.5	95.057	0.0271092	0.505137	0.053667	-6.29343	3.10527e-10
UCYN_RS05215	1249811	1250374	hypothetical-protein	564	81.2057	76.4706	0.136767	0.502744	0.272042	-3.65568	0.0002565
UCYN_RS05225	1251300	1253060	DNA-repair-protein-RecN	1761	80.4089	74.2321	0.165518	0.440273	0.375945	-5.4978	3.84559e-08
UCYN_RS05230	1253133	1254263	carbon-dioxide-transporter	1131	82.3165	79.5213	0.116253	0.540534	0.215071	-5.84683	5.01044e-09
UCYN_RS05240	1255483	1256439	molecular-chaperone-DnaJ	948	78.903	70.1587	0.1603	0.636193	0.251968	-4.98562	6.17643e-07
UCYN_RS05250	1256682	1257635	asparaginase	954	86.478	88.0126	0.0663263	0.403446	0.1644	-5.86358	4.52996e-09
UCYN_RS05255	1257841	1258341	hypothetical-protein	501	82.4351	85.5422	0.083307	0.649363	0.12829	-4.65253	3.27887e-06
UCYN_RS05265	1258867	1261896	hypothetical-protein	3030	84.7855	87.8097	0.0707232	0.538978	0.131217	-10.9934	4.10953e-28
UCYN_RS05275	1263588	1264406	protease	819	86.9353	90.0735	0.0509979	0.424616	0.120103	-5.7179	1.07847e-08
UCYN_RS05280	1265202	1265732	hypothetical-protein	531	90.9605	91.4773	0.0467656	0.238253	0.196285	-3.35114	0.000804784
UCYN_RS05285	1266173	1267822	ABC-transporter	1650	87.3333	91.8033	0.0456226	0.410381	0.111171	-8.39934	4.48993e-17
UCYN_RS05290	1267934	1268995	mannose-1-phosphate-guanylyltransferase	1062	84.275	85.2691	0.0831552	0.495061	0.167969	-6.05706	1.38633e-09
UCYN_RS05300	1270428	1271630	alanine-racemase	1200	86.0833	90.4762	0.0563278	0.459441	0.122601	-7.1715	7.41783e-13
UCYN_RS05310	1272429	1272854	30S-ribosomal-protein-S6	426	82.6291	81.5603	0.110266	0.561854	0.196254	-3.55463	0.00037851
UCYN_RS05315	1273410	1273916	hypothetical-protein	507	89.1519	95.8333	0.0266005	0.411215	0.0646876	-4.82866	1.37454e-06
UCYN_RS05320	1274060	1274599	hypothetical-protein	540	80.7407	78.7709	0.122572	0.586357	0.20904	-4.13533	3.54444e-05
UCYN_RS05330	1275193	1275774	signal-peptidase-I	582	88.8316	88.601	0.0602575	0.290761	0.207241	-3.93936	8.17e-05
UCYN_RS05335	1276260	1277474	hypothetical-protein	1215	84.3621	84.4059	0.0906536	0.463894	0.195419	-6.14334	8.08045e-10
UCYN_RS05340	1277679	1278539	molecular-chaperone-DnaJ	861	83.6237	82.5175	0.1105	0.439448	0.251451	-4.90684	9.25557e-07
UCYN_RS05345	1278599	1280737	chaperone-protein-DnaK	1290	88.8372	97.6744	0.012144	0.452299	0.0268496	-8.65629	4.87383e-18
UCYN_RS05350	1281279	1281521	nitrogen-fixation-protein-NifU	243	92.5926	100	0	0.306882	0	-3.45375	0.000552853
UCYN_RS05360	1283813	1285177	TrkH-family-potassium-uptake-protein	1266	88.7836	95.4976	0.0246312	0.434841	0.0566442	-7.845	4.32966e-15
UCYN_RS05365	1285235	1285927	K_-transport-system,-NAD-binding-component	693	90.7648	99.1304	0.0051311	0.366934	0.0139837	-6.03834	1.55705e-09
UCYN_RS05375	1286515	1286964	deoxyuridine-5_'-triphosphate-nucleotidohydrolase	432	84.4907	85.3147	0.09635	0.444987	0.216523	-3.73344	0.000188885
UCYN_RS05380	1287144	1288658	thymidylate-synthase	1515	84.4884	84.127	0.095934	0.437803	0.219126	-6.70299	2.04202e-11
UCYN_RS05385	1288882	1289967	zinc-metalloprotease	1086	86.0037	86.7036	0.0729649	0.404348	0.180451	-6.10245	1.04455e-09
UCYN_RS05425	1297982	1298335	hypothetical-protein,-partial	237	86.0759	79.7468	0.10942	0.279195	0.39191	-1.83044	0.0671848
UCYN_RS05430	1298815	1299855	membrane-protein	1041	87.6081	93.9306	0.0333873	0.505671	0.0660259	-6.72127	1.80154e-11
UCYN_RS05435	1300331	1301065	nucleotidyltransferase	735	87.619	86.4754	0.0741237	0.339516	0.218322	-4.16599	3.1001e-05
UCYN_RS05440	1301059	1302039	galactokinase-mevalonate-kinase	981	88.4811	93.2515	0.0345562	0.389419	0.0887378	-6.61167	3.80011e-11
UCYN_RS05450	1303215	1304399	NADPH-quinone-oxidoreductase	1185	92.1519	98.4772	0.00646563	0.317521	0.0203629	-7.2871	3.16705e-13
UCYN_RS05455	1304952	1306328	hypothetical-protein	1377	89.3972	94.7598	0.0280119	0.391117	0.0716203	-7.55174	4.2949e-14
UCYN_RS05460	1306702	1308132	hypothetical-protein	1410	81.844	82.3028	0.108589	0.590346	0.18394	-7.18631	6.6565e-13
UCYN_RS05465	1308280	1309404	glycine-cleavage-system-protein-T	1122	84.2246	80.6971	0.11494	0.379322	0.303015	-4.97032	6.6842e-07
UCYN_RS05470	1309468	1310862	membrane-protein	1392	84.5546	82.9374	0.101616	0.410106	0.247781	-6.07135	1.26837e-09
UCYN_RS05475	1311327	1312253	putative-glycosyltransferase	927	86.8393	85.3896	0.0762375	0.33758	0.225835	-5.0466	4.49738e-07
UCYN_RS05480	1312516	1315080	DNA-mismatch-repair-protein-MutS	2565	81.8713	81.4988	0.117165	0.505957	0.231571	-9.2905	1.53565e-20
UCYN_RS05490	1316157	1317245	potassium-channel-protein	1089	88.5216	96.4088	0.0161005	0.472729	0.0340586	-7.67888	1.60485e-14
UCYN_RS05495	1317411	1319852	phenylalanyl-tRNA-synthetase-subunit-beta	2442	82.0229	78.4748	0.129001	0.467515	0.27593	-8.02087	1.05002e-15
UCYN_RS05500	1320016	1320798	rRNA-methyltransferase	783	84.1635	81.5385	0.111567	0.39953	0.279245	-4.3997	1.084e-05
UCYN_RS05505	1321129	1322460	UDP-N-acetylglucosamine-1-carboxyvinyltransferase	1332	86.7117	92.3251	0.043818	0.465349	0.0941615	-7.95004	1.86456e-15
UCYN_RS05510	1323034	1323282	acyl-carrier-protein	249	93.5743	98.7805	0.00457165	0.222177	0.0205767	-3.20902	0.00133188
UCYN_RS05515	1323366	1324625	3-oxoacyl-ACP-synthase	1260	86.1905	91.8854	0.0447178	0.542058	0.0824964	-7.91549	2.4628e-15
UCYN_RS05520	1324674	1325678	phenylalanyl-tRNA-synthetase-subunit-alpha	1005	85.9701	89.8204	0.0566597	0.519625	0.10904	-6.30904	2.80779e-10
UCYN_RS05530	1326145	1327911	pyruvate-kinase	1767	86.2479	88.6054	0.0604645	0.454096	0.133154	-8.44394	3.0681e-17
UCYN_RS05535	1328425	1329354	NAD-dependent-dehydratase	930	89.1398	93.2039	0.0342742	0.358688	0.0955541	-6.2027	5.55042e-10
UCYN_RS05540	1329441	1330790	UDP-glucose-6-dehydrogenase	1350	88.8889	94.2094	0.0301944	0.421577	0.0716224	-7.61403	2.65684e-14
UCYN_RS05545	1330970	1331953	aspartate-carbamoyltransferase	984	87.6016	92.9664	0.0392333	0.438203	0.0895322	-6.55496	5.5658e-11
UCYN_RS05550	1331995	1333386	coproporphyrinogen-III-oxidase	1392	87.5718	91.3607	0.0459131	0.442609	0.103733	-7.48973	6.90139e-14
UCYN_RS05555	1334059	1335138	magnesium-protoporphyrin-IX-monomethyl-ester-cyclase	1080	87.3148	88.3008	0.0628122	0.400263	0.156927	-5.50043	3.7887e-08
UCYN_RS05565	1335851	1337404	membrane-protein,-partial	1554	86.6152	87.8143	0.0638163	0.414633	0.15391	-7.36997	1.70671e-13
UCYN_RS05570	1337640	1338620	cysteine-synthase	975	88.1026	91.358	0.0461489	0.393582	0.117254	-6.22869	4.70346e-10
UCYN_RS05580	1340122	1340475	50S-ribosomal-protein-L20	354	90.678	95.7265	0.0215354	0.311532	0.0691273	-3.90118	9.57231e-05
UCYN_RS05585	1340517	1340720	50S-ribosomal-protein-L35	204	94.6078	94.0299	0.0256571	0.1234	0.207918	-1.57698	0.1148
UCYN_RS05595	1341330	1341962	membrane-protein	633	90.0474	99.5238	0.00251573	0.468384	0.00537108	-5.73709	9.63188e-09
UCYN_RS05600	1342228	1343649	glutamine-synthetase	1422	89.6624	93.6575	0.0329812	0.35369	0.0932489	-7.59488	3.08081e-14
UCYN_RS05605	1343929	1344606	hypothetical-protein	678	85.6932	78.2222	0.118243	0.342802	0.344931	-2.86033	0.00423204
UCYN_RS05610	1344647	1345330	transcriptional-regulator	684	86.4035	89.4273	0.0578269	0.479211	0.120671	-5.24254	1.58378e-07
UCYN_RS05615	1345671	1346354	hypothetical-protein	675	77.4815	65.625	0.24154	0.357945	0.674796	-1.69433	0.0902031
UCYN_RS05620	1346422	1347024	ATP-dependent-Clp-protease-proteolytic-subunit	600	88.1667	93.4673	0.0464028	0.374521	0.123899	-4.96156	6.99286e-07
UCYN_RS05625	1347278	1347685	ArsR-family-transcriptional-regulator	408	88.4804	95.5556	0.0220218	0.464493	0.0474105	-4.40465	1.05954e-05
UCYN_RS05630	1347854	1348585	hypothetical-protein	723	82.1577	85	0.086516	0.620196	0.139498	-5.6752	1.38524e-08
UCYN_RS05640	1349902	1351431	glucose-6-phosphate-1-dehydrogenase	1530	91.5686	97.446	0.0137706	0.313745	0.0438911	-7.97961	1.468e-15
UCYN_RS05645	1351506	1352861	oxidoreductase	1353	90.0222	96	0.0223981	0.357957	0.0625721	-7.80748	5.83436e-15
UCYN_RS05650	1353144	1354283	diguanylate-cyclase	1140	82.807	80.4749	0.110344	0.467328	0.236117	-5.8148	6.07073e-09
UCYN_RS05660	1355213	1356775	peptidase-M16	1563	85.8605	87.6923	0.0715822	0.414534	0.172681	-7.51333	5.76424e-14
UCYN_RS05665	1357019	1358053	coproporphyrinogen-III-oxidase	1029	84.9368	90.6433	0.0506191	0.577175	0.0877015	-7.17793	7.07735e-13
UCYN_RS05670	1358178	1360268	peptidase-M3	2091	83.5007	80.7471	0.113156	0.426894	0.265068	-7.24865	4.20958e-13
UCYN_RS05675	1360470	1360559	cytochrome-B6	90	93.3333	96.5517	0.0174488	0.228907	0.0762263	-1.56016	0.118722
UCYN_RS05680	1360868	1361203	hypothetical-protein	336	89.2857	90.991	0.0428187	0.326156	0.131283	-3.33816	0.000843347
UCYN_RS05685	1361283	1362032	pyridoxine-5'-phosphate-synthase	750	84.1333	82.7309	0.104864	0.421273	0.248921	-4.46307	8.07923e-06
UCYN_RS05705	1366262	1368082	prolyl-tRNA-synthetase	1812	83.8852	82.4212	0.104554	0.443643	0.23567	-7.20087	5.98294e-13
UCYN_RS05715	1369183	1370376	arsenic-ABC-transporter-ATPase	1194	88.2747	95.466	0.0244936	0.51307	0.0477393	-7.3366	2.19087e-13
UCYN_RS05720	1370656	1371438	precorrin-methylase	783	82.3755	83.0769	0.0984362	0.563808	0.174592	-5.41058	6.28209e-08
UCYN_RS05725	1371529	1372068	hypothetical-protein	540	87.4074	89.9441	0.0521956	0.397563	0.131289	-4.46259	8.09751e-06
UCYN_RS05730	1372161	1372610	membrane-protein	450	87.1111	90.604	0.0462509	0.445467	0.103826	-4.37753	1.20034e-05
UCYN_RS05740	1373305	1374489	hydroxyglutarate-oxidase	1185	84.6414	87.0558	0.0768791	0.527827	0.145652	-6.64132	3.10883e-11
UCYN_RS05745	1374576	1375193	aromatic-acid-decarboxylase	618	87.5405	92.1951	0.0424843	0.425175	0.099922	-5.23118	1.68431e-07
UCYN_RS05750	1375804	1377000	sulfonate-ABC-transporter-permease	1194	87.1022	88.4131	0.0645167	0.375157	0.171973	-6.26041	3.83968e-10
UCYN_RS05755	1377309	1379258	DNA-primase	1938	83.9525	81.8605	0.108656	0.447364	0.24288	-6.81149	9.65919e-12
UCYN_RS05765	1380234	1381958	ABC-transporter	1725	83.7681	82.4042	0.101871	0.435835	0.233738	-7.08775	1.36307e-12
UCYN_RS05785	1384622	1385071	glyoxalase	444	81.0811	80.2721	0.115502	0.622957	0.185409	-3.74178	0.000182725
UCYN_RS05790	1385168	1385755	cytochrome-B6	588	87.9252	93.8462	0.0289882	0.456546	0.0634945	-5.47074	4.4816e-08
UCYN_RS05795	1385836	1387503	cytochrome-C-oxidase-subunit-I	1668	88.6091	95.3153	0.0243001	0.479675	0.0506594	-8.9049	5.34334e-19
UCYN_RS05800	1387578	1388516	cytochrome-C-oxidase-subunit-II	939	88.2854	86.2179	0.0735446	0.279526	0.263104	-4.45176	8.51707e-06
UCYN_RS05815	1391209	1391652	serine-threonine-protein-kinase,-partial	432	83.3333	81.25	0.109519	0.459101	0.23855	-3.61169	0.000304206
UCYN_RS05820	1391893	1392882	NAD-dependent-epimerase	990	85.3535	86.9301	0.0670852	0.516419	0.129905	-6.39212	1.63604e-10
UCYN_RS05825	1392887	1393909	beta-lactamase-class-A	1023	83.089	80.5882	0.119483	0.438614	0.272409	-5.04139	4.62158e-07
UCYN_RS05835	1395178	1396467	sugar-ABC-transporter-substrate-binding-protein	1290	84.2636	82.0513	0.103041	0.411616	0.250333	-5.89113	3.83556e-09
UCYN_RS05840	1397036	1397494	peptidase	453	87.4172	91.3333	0.045634	0.397656	0.114758	-4.46346	8.06473e-06
UCYN_RS05845	1397484	1398236	cobalamin-synthase	753	83.9309	81.6	0.10099	0.429234	0.23528	-4.69293	2.69314e-06
UCYN_RS05855	1399467	1400525	ribonucleoside-diphosphate-reductase	1059	86.4967	94.3182	0.0301069	0.604871	0.0497741	-7.53074	5.04549e-14
UCYN_RS05860	1401453	1402925	putative-membrane-associated-Zn-dependent-protease	1473	84.5214	85.102	0.0906832	0.475697	0.190632	-7.00673	2.43952e-12
UCYN_RS05865	1402975	1405578	molecular-chaperone-ClpB	2604	86.5207	89.7347	0.0553751	0.445361	0.124338	-10.1497	3.32448e-24
UCYN_RS05870	1406532	1407488	RNA-polymerase-sigma-factor	957	89.8642	99.0566	0.00471188	0.452304	0.0104175	-7.19232	6.37017e-13
UCYN_RS05880	1408416	1409126	membrane-protein	711	87.3418	91.1017	0.0484031	0.434524	0.111393	-5.30678	1.11581e-07
UCYN_RS05890	1410869	1412350	helicase	1482	82.3212	77.0791	0.135371	0.422955	0.320059	-5.6547	1.56123e-08
UCYN_RS05900	1413852	1414151	ferredoxin	300	92	97.9798	0.00792359	0.27798	0.0285041	-3.73164	0.000190238
UCYN_RS05905	1414463	1416874	hypothetical-protein	2400	83.4167	82.5	0.1008	0.473217	0.213009	-8.91016	5.09606e-19
UCYN_RS05910	1417123	1418094	prohead-protease,-partial	972	87.963	96.6049	0.0212953	0.483866	0.0440107	-7.30665	2.73881e-13
UCYN_RS05915	1418218	1418358	RNA-polymerase-subunit-sigma	141	81.5603	82.6087	0.0975147	0.801378	0.121684	-2.17597	0.0295577
UCYN_RS05930	1421358	1422836	Major-Facilitator-Superfamily-transporter	1479	83.5024	84.7561	0.0876935	0.519126	0.168925	-7.68009	1.58975e-14
UCYN_RS05935	1422938	1424392	putative-membrane-associated-Zn-dependent-protease	1455	77.8694	69.8347	0.194589	0.495476	0.392732	-5.19517	2.04535e-07
UCYN_RS05945	1425385	1425765	hypothetical-protein	381	87.1391	89.6825	0.0559409	0.412451	0.13563	-3.75878	0.000170743
UCYN_RS05950	1426194	1426907	hypothetical-protein	714	90.7563	93.2489	0.0376375	0.273643	0.137543	-4.71128	2.46168e-06
UCYN_RS05960	1428779	1430695	chaperone-protein-DnaK	1914	88.9237	94.3485	0.0314119	0.389229	0.0807029	-9.31481	1.22165e-20
UCYN_RS05965	1431031	1431861	dihydrodipicolinate-reductase	831	83.7545	85.8696	0.0825313	0.549449	0.150207	-5.77024	7.91595e-09
UCYN_RS05980	1433663	1435081	cobyrinic-acid-a,c-diamide-synthase	1419	80.3383	76.4831	0.151214	0.511822	0.295442	-5.89291	3.79444e-09
UCYN_RS05985	1435211	1435984	cobalt-precorrin-6x-reductase	774	80.6202	73.93	0.146943	0.49836	0.294852	-4.25551	2.08574e-05
UCYN_RS05990	1436339	1436722	hypothetical-protein	321	85.6698	86.7925	0.0656595	0.50231	0.130715	-3.42411	0.000616816
UCYN_RS06000	1437735	1439312	3-phosphoglycerate-dehydrogenase	1578	85.5513	89.1429	0.0572439	0.517531	0.11061	-8.45812	2.71719e-17
UCYN_RS06005	1439810	1440433	biopolymer-transporter-ExbB,-partial	624	85.2564	87.5	0.0667797	0.456781	0.146196	-5.07878	3.7986e-07
UCYN_RS06015	1441310	1442467	polyamine-ABC-transporter-substrate-binding-protein	1158	83.7651	77.9221	0.125475	0.371386	0.337856	-4.44838	8.65201e-06
UCYN_RS00005	1442709	1443806	C4-dicarboxylate-ABC-transporter	1098	87.9781	94.5355	0.0270418	0.544576	0.0496567	-7.12674	1.02775e-12
